# Supplementary material for: Reconstructing the Evolutionary History of a Highly Conserved Operon Cluster in Gammaproteobacteria and Bacilli
Source: Genome Biol Evol. 2021 Mar 2;13(4):evab041. doi: 10.1093/gbe/evab041 (PMC8046335; doi:10.1093/gbe/evab041)
Supplement: evab041_Supplementary_Data [file evab041_supplementary_data.zip]

Archive with 3 entries (3 files):
- Table_S5_Bacilli.xlsx
- 20210222_Supplementary_Information.pdf
- Table_S4_Proteobacteria.xlsx
