# Supplementary material for: Reconstructing the Evolutionary History of a Highly Conserved Operon Cluster in Gammaproteobacteria and Bacilli
Source: Genome Biol Evol. 2021 Mar 2;13(4):evab041. doi: 10.1093/gbe/evab041 (PMC8046335; doi:10.1093/gbe/evab041)
Supplement: evab041_Supplementary_Data [file evab041_supplementary_data.zip › Table_S5_Bacilli.xlsx]

## Sheet: Table_S5
							cysS operon										secE operon						rpoBC operon														str operon										S10 operon
Phylum	Class	Order	Family	Genus	Species	Number	cysS	-	rnc	-	rlmB	-	orf1	-	sigH	-	rpmG	-	secE	-	nusG	-	rplK	-	rplA	-	rplJ	-	rplL	-	rsmC	-	rpoB	-	rpoC	-	rpl7ae	-	rpsL	-	rpsG	-	fusA	-	tufA	-	rpsJ	-	rplC
Firmicutes	Bacilli	Lactobacillales	Aerococcaceae	Aerococcus	Aerococcus urinae ACS-120-V-Col10a	NC_015278	+		+		+		+		+		+		+		+	hypothetical protein	+		+		+		+	hypothetical protein - LacI family transcriptional regulator - sugar kinase - 2-keto-3-deoxygluconate permease	+	IS3 family transposase - glycine betaine/L-proline ABC transporter ATP-binding protein - proline/glycine betaine ABC transporter permease - glycine betaine ABC transporter substrate-binding protein - hypothetical protein - ACT domain-containing protein - PFL family protein - glycerophosphodiester phosphodiesterase - peptide-methionine (S)-S-oxide reductase MsrA	+		+	> 10kb	-		+		+		+		+	L,D-transpeptidase family protein	+		+
Firmicutes	Bacilli	Lactobacillales	Aerococcaceae	Aerococcus	Aerococcus christensenii str. CCUG28831	CP014159	+		+		+		+		+		+		+		+	hypothetical protein	+		+		+		+		+	hypothetical protein - hypothetical protein	+		+	> 10kb	-		+		+		+		+	hypothetical protein - hypothetical protein	+		+
Firmicutes	Bacilli	Lactobacillales	Leuconostocaceae	Leuconostoc	Leuconostoc gelidum JB7	NC_018631	+	> 10kb	+		+		-		+	> 10kb	+		+		+		+		+		+		+		+	> 10kb	+		+	> 10kb	-		+		+		+		-	MFS transporter - ABC transporter ATP-binding protein - ABC transporter permease - ABC transporter permease - ABC transporter substrate-binding protein	+		+
Firmicutes	Bacilli	Lactobacillales	Leuconostocaceae	Leuconostoc	Leuconostoc kimchii IMSNU 11154	NC_014136	+	> 10kb	+		+		-		+	> 10kb	+		+		+		+		+		+		+		+	> 10kb	+		+	> 10kb	-		+		+		+		-	MFS transporter	+		+
Firmicutes	Bacilli	Lactobacillales	Leuconostocaceae	Oenococcus	Oenococcus oeni PSU-1	NC_008528	+	> 10kb	+		+		-		+		-		+		+	gluconokinase - gluconate permease	+		+		+		+	acetyl-CoA carboxylase biotin carboxyl carrier protein subunit	+	> 10kb	+		+	> 10kb	-		+		+		+		-	> 10kb	+		+
Firmicutes	Bacilli	Lactobacillales	Leuconostocaceae	Weissella	Weissella koreensis KACC 15510	NC_015759	+		+		+		-		+		+		+		+		+		+		+		+	> 10kb	+	> 10kb	+		+	> 10kb	-		+		+		+		-	> 10kb	+		+
Firmicutes	Bacilli	Lactobacillales	Lactobacillaceae	Pediococcus	Pediococcus pentosaceus SL4	NC_022780	+		+		+		-		+		+		+		+		+		+		+		+	nrdF - nrdE - nrdH	+	> 10kb	+		+	inosine-uridine nucleoside N-ribohydrolase - prepilin peptidase	-		+		+		+		-		+		+
Firmicutes	Bacilli	Lactobacillales	Lactobacillaceae	Pediococcus	Pediococcus claussenii ATCC BAA-344	NC_016605	+		+		+		-		+		+		+		+		+		+		+		+	> 10kb	+	> 10kb	+		+	prepilin peptidase	-		+		+		+		-		+		+
Firmicutes	Bacilli	Lactobacillales	Lactobacillaceae	Lactobacillus	Lactobacillus brevis ATCC 367	NC_008497	+		+		+		+		+		+		+		+		+		+		+		+	mprF - TIGR00730 family Rossman fold protein - 3-hydroxyacyl-CoA dehydrogenase - nrdF - nrdE - nrdH	+	> 10kb	+		+	prepilin peptidase	-		+		+		+		-	MATE family efflux transporter	+		+
Firmicutes	Bacilli	Lactobacillales	Lactobacillaceae	Lactobacillus	Lactobacillus buchneri NRRL B-30929	NC_015428	+		+		+		+		+		+		+		+	alpha/beta hydrolase	+		+		+		+	> 10kb	+	> 10kb	+		+	prepilin peptidase	-		+		+		+		-		+		+
Firmicutes	Bacilli	Lactobacillales	Lactobacillaceae	Lactobacillus	Lactobacillus plantarum JDM1	NC_012984	+		+		+		+		+		+		+		+	alpha/beta hydrolase	+		+		+		+	hypothetical protein - hypothetical protein - mprF - helix-turn-helix domain-containing protein - TIGR00730 family Rossman fold protein - nrdF - nrdE - nrdH	+	> 10kb	+		+	prepilin peptidase	-		+		+		+		-		+		+
Firmicutes	Bacilli	Lactobacillales	Lactobacillaceae	Lactobacillus	Lactobacillus fermentum CECT 5716	NC_017465	+		+		+		-		+		+		+		+		+		+		+		+		-	> 10kb	+		+	gamma-glutamyl-gamma-aminobutyrate hydrolase family protein - DUF998 domain-containing protein - prepilin peptidase	-		+		+		+		-		+		+
Firmicutes	Bacilli	Lactobacillales	Lactobacillaceae	Lactobacillus	Lactobacillus acidophilus La-14	NC_021181	+		+		+		-		+	hypothetical protein - hypothetical protein - gluconokinase - helix-turn-helix transcriptional regulator - dxs	+		+		+		+		+	phosphate ABC transporter substrate-binding protein - pstC - pstA - pstB - phosphate ABC transporter ATP-binding protein - phoU - permease - hypothetical protein	+		+	ion transport 2 domain protein	+	> 10kb	+		+	prepilin peptidase	-		+		+		+		-		+		+
Firmicutes	Bacilli	Lactobacillales	Lactobacillaceae	Lactobacillus	Lactobacillus crispatus ST1	NC_014106	+		+		+		-		+	hypothetical protein - gluconokinase - dxs	+		+		+		+		+	phosphate ABC transporter substrate-binding protein - pstC - pstA - pstB - phosphate ABC transporter ATP-binding protein - phoU - hypothetical protein - hypothetical protein	+		+	k channel	+	> 10kb	+		+	prepilin peptidase	-		+		+		+		-		+		+
Firmicutes	Bacilli	Lactobacillales	Streptococcaceae	Lactococcus	Lactococcus lactis subsp. cremoris NZ9000	NC_017949	+		+	> 10kb	+		-		-	> 10kb	+		+		+	> 10kb	+		+	> 10kb	+		+		-	> 10kb	+		+	> 10kb	-		+		+		+	> 10kb	-	> 10kb	+		+
Firmicutes	Bacilli	Lactobacillales	Streptococcaceae	Lactococcus	Lactococcus garvieae ATCC 49156	NC_015930	+		+	> 10kb	+		-		-	> 10kb	+		+		+	> 10kb	+		+	> 10kb	+		+		-	> 10kb	+		+	> 10kb	-		+		+	peptide transporter - PqqD family protein	+	> 10kb	-	> 10kb	+		+
Firmicutes	Bacilli	Lactobacillales	Streptococcaceae	Streptococcus	Streptococcus thermophilus MN-ZLW-002	NC_017927	+		+	hypothetical protein - hypothetical protein	+		-		-	> 10kb	+		+		+	> 10kb	+		+	> 10kb	+		+		-	> 10kb	+		+	> 10kb	-		+		+		+	> 10kb	-	> 10kb	+		+
Firmicutes	Bacilli	Lactobacillales	Streptococcaceae	Streptococcus	Streptococcus salivarius JIM8777	NC_017595	+		+	hypothetical protein	+		-		-	> 10kb	+		+		+	> 10kb	+		+	> 10kb	+		+		-	> 10kb	+		+	> 10kb	-		+		+		+	> 10kb	-	> 10kb	+		+
Firmicutes	Bacilli	Lactobacillales	Streptococcaceae	Streptococcus	Streptococcus pyogenes M1	NC_020540	+		+	hypothetical protein	+		-		-	> 10kb	+		+	> 10kb	+	> 10kb	+		+	> 10kb	+		+		-	> 10kb	+		+	> 10kb	-		+		+		+	> 10kb	-	> 10kb	+		+
Firmicutes	Bacilli	Lactobacillales	Streptococcaceae	Streptococcus	Streptococcus mutans LJ23	NC_017768	+		+	metallopeptidase - MerR family transcriptional regulator - DUF4872 domain-containing protein - helix-turn-helix transcriptional regulator	+		-		-	> 10kb	+		+		+	> 10kb	+		+	> 10kb	+		+		-	> 10kb	+		+	> 10kb	-		+		+		+	> 10kb	-	> 10kb	+		+
Firmicutes	Bacilli	Lactobacillales	Streptococcaceae	Streptococcus	Streptococcus pneumoniae D39	NC_008533	+		+	> 10kb	+		-		-	> 10kb	+		+		+	> 10kb	+		+	> 10kb	+		+		-	> 10kb	+		+	> 10kb	-		+		+		+	> 10kb	-	> 10kb	+		+
Firmicutes	Bacilli	Lactobacillales	Streptococcaceae	Streptococcus	Streptococcus parasanguinis FW213	NC_017905	+		+	hypothetical protein - upgC - alpha-glucosidase - LPXTG cell wall anchor domain-containing protein - aromatic acid exporter family protein	+		-		-	> 10kb	+		+	ISL3 family transposase	+	> 10kb	+		+	> 10kb	+		+		-	> 10kb	+		+	> 10kb	-		+		+		+	> 10kb	-	> 10kb	+		+
Firmicutes	Bacilli	Lactobacillales	Streptococcaceae	Streptococcus	Streptococcus intermedius C270	NC_022237	+		+	hypothetical protein - upgC	+		-		-	> 10kb	+		+		+	> 10kb	+		+	> 10kb	+		+		-	> 10kb	+		+	> 10kb	-		+		+		+	> 10kb	-	> 10kb	+		+
Firmicutes	Bacilli	Lactobacillales	Streptococcaceae	Streptococcus	Streptococcus suis A7	NC_017622	+		+	> 10kb	+		-		-	> 10kb	+		+		+	> 10kb	+		+	> 10kb	+		+		-	> 10kb	+		+	> 10kb	-		+		+		+	> 10kb	-	> 10kb	+		+
Firmicutes	Bacilli	Lactobacillales	Enterococcaceae	Enterococcus	Enterococcus hirae ATCC 9790	NC_018081	+		+		+		+		+	> 10kb	+		+		+	alpha/beta hydrolase - sdaAA - sdaAB	+		+		+		+		-	> 10kb	+		+	> 10kb	-		+		+		+		+	PRD domain-containing protein - PTS N-acetylglucosamine transporter subunit IIABC - PRD domain-containing protein - PTS sugar transporter subunit IIA - PTS fructose transporter subunit IIB - PTS fructose transporter subunit IIC - class II fructose-bisphosphate aldolase - ketose-bisphosphate aldolase	+		+
Firmicutes	Bacilli	Lactobacillales	Enterococcaceae	Enterococcus	Enterococcus mundtii QU 25	NC_022878	+		+		+		+		+	> 10kb	+		+	helix-turn-helix domain-containing protein	+	> 10kb	+		+		+		+		-	> 10kb	+		+	> 10kb	-		+		+		+		+		+		+
Firmicutes	Bacilli	Lactobacillales	Enterococcaceae	Enterococcus	Enterococcus faecium Aus0085	NC_021994	+		+		+		+		+	> 10kb	+		+		+	alpha/beta hydrolase - L-lactate oxidase - sdaAA - sdaAB	+		+		+		+		-	> 10kb	+		+	> 10kb	-		+		+		+		+		+		+
Firmicutes	Bacilli	Lactobacillales	Enterococcaceae	Enterococcus	Enterococcus faecalis D32	NC_018221	+		+		+		+		+	> 10kb	+		+		+	alpha/beta fold hydrolase - MurR/RpiR family transcriptional regulator - peptide ABC transporter substrate-binding protein - M20/M25/M40 family metallo-hydrolase - peptidase - sdaAA - sdaAB - Isa	+		+		+		+		-	> 10kb	+		+	> 10kb	-		+		+		+		+	thiD - class I SAM-dependent methyltransferase	+		+
Firmicutes	Bacilli	Lactobacillales	Enterococcaceae	Enterococcus	Enterococcus casseliflavus EC20	NC_020995	+		+		+		+		+	> 10kb	+		+		+	DUF1576 domain-containing protein - sdaAA - sdaAB	+		+		+		+		-	> 10kb	+		+	> 10kb	-		+		+		+		+	NADPH-dependent oxidoreductase - PLP-dependent aminotransferase family protein - thiD	+		+
Firmicutes	Bacilli	Lactobacillales	Enterococcaceae	Melissococcus	Melissococcus plutonius ATCC 35311	NC_015516	+		+		+		+		+	> 10kb	+		+		+	serine dehydratase - alpha/beta fold hydrolase	+		+		+		+		-	rhamnogalacturonate lyase - hypothetical protein - NAD(P)H-binding protein - biotin--[acetyl-CoA-carboxylase] ligase	+		+	> 10kb	-		+		+		+		+	> 10kb	+		+
Firmicutes	Bacilli	Lactobacillales	Carnobacteriaceae	Carnobacterium	Carnobacterium maltaromaticum LMA28	NC_019425	+		+		+		+		+	VOC family protein - IS256-like element IS256 family transposase - sakacin-A immunity factor - bacteriocin - polyprenyl synthetase family protein - heptaprenyl diphosphate synthase subunit I - hypothetical protein - prepilin-type N-terminal cleavage/methylation domain-containing protein - FMN-binding protein - FAD:protein FMN transferase - menA	+		+		+	alpha/beta hydrolase	+		+		+		+	hypothetical protein - LacI family transcriptional regulator - winged helix-turn-helix transcriptional regulator - aldo/keto reductase - SDR family oxidoreductase - ATP-dependent DNA helicase	+	DUF969 family protein - IS1380 family transposase - DUF969 family protein - DUF979 domain-containing protein - pcp - gamma-glutamylcyclotransferase	+		+	prepilin peptidase	-		+		+		+		+	branched-chain amino acid aminotransferase	+		+
Firmicutes	Bacilli	Lactobacillales	Carnobacteriaceae	Carnobacterium	Carnobacterium inhibens subsp. gilichinskyi str. WN1359	NC_022606	+		+		+		+		+	polyprenyl synthetase family protein - heptaprenyl diphosphate synthase - NADH dehydrogenase - pheromone cAD1 lipoprotein - FAD:protein FMN transferase - menA	+		+		+	hypothetical protein	+		+		+		+		+		+		+	NAD-dependent succinate-semialdehyde dehydrogenase - prepilin peptidase	-		+		+		+		+	kinase - branched-chain amino acid aminotransferase	+		+
Firmicutes	Bacilli	Lactobacillales	Carnobacteriaceae	Dolosigranulum	Dolosigranulum pigrum str. 83VPs-KB5	CP041626	+		+		+		-		-	> 10kb	+		+		+		+		+		+		+		-	hypothetical protein - rod shape-determining protein RodA - FtsW/RodA/SpoVE family cell cycle protein - hypothetical protein - uracil permease	+		+	group II intron reverse transcriptase/maturase	-		+		+		+		+	> 10kb	+		+
Firmicutes	Bacilli	Bacillales	Staphylococcaceae	Staphylococcus	Staphylococcus warneri SG1	NC_020164	+		+		+		+		+		+		+		+		+		+		+		+		+		+		+		+		+		+		+		+	> 10kb	+		+
Firmicutes	Bacilli	Bacillales	Staphylococcaceae	Staphylococcus	Staphylococcus epidermidis RP62A	NC_002976	+		+		+		+		+		+		+		+		+		+		+		+		+		+		+		+		+		+		+		+	> 10kb	+		+
Firmicutes	Bacilli	Bacillales	Staphylococcaceae	Staphylococcus	Staphylococcus haemolyticus JCSC1435	NC_007168	+		+		+		+		+		+		+		+		+		+	ISL3 family transposase	+		+		+		+		+		+		+		+		+		+	> 10kb	+		+
Firmicutes	Bacilli	Bacillales	Staphylococcaceae	Staphylococcus	Staphylococcus lugdunensis N920143	NC_017353	+		+		+		+		+		+		+		+		+		+		+		+		+		+		+		+		+		+		+		+	> 10kb	+		+
Firmicutes	Bacilli	Bacillales	Staphylococcaceae	Staphylococcus	Staphylococcus aureus M1	NC_021059	+		+		+		+		+		+		+		+		+		+		+		+		+		+		+		+		+		+		+		+	> 10kb	+		+
Firmicutes	Bacilli	Bacillales	Staphylococcaceae	Staphylococcus	Staphylococcus argenteus str. B3-25B	CP042286	+		+		+		+		+		+		+		+		+		+		+		+		+		+		+		+		+		+		+		+	> 10kb	+		+
Firmicutes	Bacilli	Bacillales	Staphylococcaceae	Staphylococcus	Staphylococcus carnosus TM300	NC_012121	+		+		+		+		+		+		+		+		+		+		+		+		+		+		+	hypothetical protein	+		+		+		+		+	> 10kb	+		+
Firmicutes	Bacilli	Bacillales	Staphylococcaceae	Staphylococcus	Staphylococcus pseudintermedius ED99	NC_017568	+		+		+		+		+		+		+		+		+		+		+		+		+		+		+		+		+		+		+		+	> 10kb	+		+
Firmicutes	Bacilli	Bacillales	Staphylococcaceae	Macrococcus	Macrococcus caseolyticus JCSC5402	NC_011999	+		+		+		+		+		-		+		+		+		+		+		+		+		+		+		+		+		+		+		+	> 10kb	+		+
Firmicutes	Bacilli	Bacillales	Staphylococcaceae	Macrococcus	Macrococcus canis str. KM0218	CP035309	+		+		+		+		+		-		+		+		+		+		+		+		+		+		+	YSIRK-type signal peptide-containing protein - hypothetical protein - hypothetical protein	+		+		+		+		+	> 10kb	+		+
Firmicutes	Bacilli	Bacillales	Planococcaceae	Planococcus	Planococcus faecalis str. AJ003	CP019401	+		+		+		+		+		+		+		+		+		+		+		+		+		+		+		+		+		+		+		+	ilvE - ilvB - ilvN - ilvC - leuA - leuB - leuC - leuD - amino acid transporter	+		+
Firmicutes	Bacilli	Bacillales	Planococcaceae	Planococcus	Planococcus sp. PAMC 21323	CP009129	+		+		+		+		+		-		+		+		+		+		+		+		+		+		+		+		+		+		+		+	ilvE - ilvB - ilvN - ilvC - leuA - leuB - leuC - leuD - amino acid transporter	+		+
Firmicutes	Bacilli	Bacillales	Planococcaceae	Planococcus	Planococcus antarcticus DSM 14505	CP016534	+		+		+		+		+		-		+		+		+		+		+		+		+		+		+		+		+		+		+		+	ilvE - ilvB - ilvN - ilvC - leuA - leuB - leuC - leuD - amino acid transporter	+		+
Firmicutes	Bacilli	Bacillales	Planococcaceae	Planomicrobium	Planomicrobium glaciei str. 46093	CP041323	+		+		+		+		+		+		+		+		+		+		+		+		+		+		+		+		+		+		+		+	ilvE - ilvB - ilvN - ilvC - leuA - leuB - leuC - leuD - amino acid transporter	+		+
Firmicutes	Bacilli	Bacillales	Planococcaceae	Kurthia	Kurthia sp. 11kri321	CP013217	+		+		+		+		+		-		+		+		+		+		+		+		+		+		+		-		+		+		+		+		+		+
Firmicutes	Bacilli	Bacillales	Planococcaceae	Solibacillus	Solibacillus silvestris StLB046	NC_018065	+		+		+		+		+		+		+		+		+		+		+		+		+		+		+		+		+		+		+		+	malate synthase G - methyl-accepting chemotaxis protein - LysR family transcriptional regulator - response regulator transcription factor - sensor histidine kinase - ABC transporter ATP-binding protein - ABC transporter permease - TRAP transporter large permease subunit	+		+
Firmicutes	Bacilli	Bacillales	Listeriaceae	Listeria	Listeria seeligeri serovar 1/2b str. SLCC3954	NC_013891	+		+		+		+		+		+		+		+	hypothetical protein	+		+		+		+	BlaI/MecI/CopY family transcriptional regulator - peptidase M56 - DUF1266 domain-containing protein - DUF1307 domain-containing protein	+	rtcB	+		+	> 10kb	-		+		+		+		+	> 10kb	+		+
Firmicutes	Bacilli	Bacillales	Listeriaceae	Listeria	Listeria ivanovii PAM 55	NC_016011	+		+		+		+		+		+		+		+	hypothetical protein	+		+		+		+		+	rtcB - LacI family transcriptional regulator - extracellular solute-binding protein - sugar ABC transporter permease - sugar ABC transporter permease - alpha-glucosidase - gftA - hypothetical protein	+		+	> 10kb	-		+		+		+		+	> 10kb	+		+
Firmicutes	Bacilli	Bacillales	Listeriaceae	Listeria	Listeria welshimeri serovar 6b str. SLCC5334	NC_008555	+		+		+		+		+		+		+		+	hypothetical protein	+		+		+		+	BlaI/MecI/CopY family transcriptional regulator - peptidase M56 - DUF1266 domain-containing protein - DUF1307 domain-containing protein	+	rtcB - LacI family transcriptional regulator - extracellular solute-binding protein - sugar ABC transporter permease - sugar ABC transporter permease - alpha-glucosidase - gftA - hypothetical protein	+		+	> 10kb	-		+		+		+		+	> 10kb	+		+
Firmicutes	Bacilli	Bacillales	Listeriaceae	Listeria	Listeria monocytogenes M7	NC_017537	+		+		+		+		+		+		+		+	hypothetical protein	+		+		+		+	BlaI/MecI/CopY family transcriptional regulator - peptidase M56 - DUF1266 domain-containing protein - DUF1307 domain-containing protein	+	DUF3916 domain-containing protein - rtcB - DUF2947 family protein - LacI family transcriptional regulator - extracellular solute-binding protein - sugar ABC transporter permease - alpha-glucosidase - gftA - hypothetical protein	+		+	> 10kb	-		+		+		+		+	> 10kb	+		+
Firmicutes	Bacilli	Bacillales	Bacillaceae	Bacillus (Bacillus cereus group)	Bacillus cereus NC7401	NC_016771	+		+		+		+		+		+		+		+		+		+		+		+		+		+		+		+		+		+		+		+		+		+
Firmicutes	Bacilli	Bacillales	Bacillaceae	Bacillus (Bacillus cereus group)	Bacillus anthracis str. H9401	NC_017729	+		+		+		+		+		+		+		+		+		+		+		+		+		+		+		+		+		+		+		+		+		+
Firmicutes	Bacilli	Bacillales	Bacillaceae	Bacillus (Bacillus cereus group)	Bacillus thuringiensis str. IS5056	NC_020376	+		+		+		+		+		+		+		+		+		+		+		+		+		+		+		+		+		+		+		+		+		+
Firmicutes	Bacilli	Bacillales	Bacillaceae	Bacillus	Bacillus megaterium WSH-002	NC_017138	+		+		+		+		+		+		+		+		+		+		+		+		+		+		+		+		+		+		+		+		+		+
Firmicutes	Bacilli	Bacillales	Bacillaceae	Bacillus	Bacillus subtilis PY79	NC_022898	+		+		+		+		+		+		+		+		+		+		+		+		+		+		+		+		+		+		+		+	alpha/beta hydrolase	+		+
Firmicutes	Bacilli	Bacillales	Bacillaceae	Bacillus (Bacillus amyloliquefaciens group)	Bacillus amyloliquefaciens CC178	NC_022653	+		+		+		+		+		+		+		+		+		+		+		+		+		+		+		+		+		+		+		+	alpha/beta hydrolase	+		+
Firmicutes	Bacilli	Bacillales	Bacillaceae	Bacillus	Bacillus paralicheniformis ATCC 9945a	NC_021362	+		+		+		+		+		+		+		+		+		+		+		+		+		+		+		+		+		+		+		+		+		+
Firmicutes	Bacilli	Bacillales	Bacillaceae	Geobacillus	Geobacillus thermodenitrificans NG80-2	NC_009328	+		+		+		+		+		+		+		+		+		+		+		+		+		+		+		+		+		+		+		+		+		+
Firmicutes	Bacilli	Bacillales	Bacillaceae	Geobacillus	Geobacillus genomosp. 3 str. JF8	NC_022080	+		+		+		+		+		+		+		+		+		+		+		+		+		+		+		+		+		+		+		+		+		+
Firmicutes	Bacilli	Bacillales	Bacillaceae	Geobacillus (Geobacillus thermoleovorans group)	Geobacillus kaustophilus HTA426	NC_006510	+		+		+		+		+		+		+		+		+		+		+		+		+		+		+		+		+		+		+		+		+		+
Firmicutes	Bacilli	Bacillales	Bacillaceae	Parageobacillus	Parageobacillus thermoglucosidasius C56-YS93	NC_015660	+		+		+		+		+		+		+		+		+		+		+		+		+		+		+		+		+		+		+		+		+		+
Firmicutes	Bacilli	Bacillales	Bacillaceae	Anoxybacillus	Anoxybacillus flavithermus WK1	NC_011567	+		+		+		+		+		+		+		+		+		+		+		+		+		+		+		+		+		+		+		+		+		+
Firmicutes	Bacilli	Bacillales	Bacillaceae	Bacillus	Bacillus coagulans 36D1	NC_016023	+		+		+		+		+		+		+		+		+		+		+		+		+		+		+		+		+		+		+		+	ISLre2-like element ISBco5 family transposase	+		+
Firmicutes	Bacilli	Bacillales	Bacillaceae	Halobacillus	Halobacillus halophilus DSM 2266	NC_017668	+		+		+		+		+		+		+		+		+		+		+		+		+		+		+		+		+		+		+		+		+		+
Firmicutes	Bacilli	Bacillales	Bacillaceae	Bacillus	Bacillus pseudofirmus OF4	NC_013791	+		+		+		+		+		+		+		+		+		+		+		+		+		+		+		+		+		+		+		+		+		+
Firmicutes	Bacilli	Bacillales	Bacillaceae	Bacillus	Bacillus halodurans C-125	NC_002570	+		+		+		+		+		+		+		+		+		+		+		+	ISL3-like element IS651 family transposase	+		+		+		+		+		+		+		+		+		+
Firmicutes	Bacilli	Bacillales	Sporolactobacillaceae	unclassified	[Bacillus] selenitireducens MLS10	NC_014219	+		+		+		+		+	RNA polymerase sigma factor - hypothetical protein	+		+		+		+		+		+		+		+		+		+		+		+		+		+		+	hypothetical protein	+		+
Firmicutes	Bacilli	Bacillales	Sporolactobacillaceae	Sporolactobacillus	Sporolactobacillus terrae str. DRG1	CP025689	+		+		+		+		+		-		+		+		+		+		+		+	hypothetical protein	+		+		+		+		+		+		+		+	hypothetical protein	+		+
Firmicutes	Bacilli	Bacillales	Thermoactinomycetaceae	Thermoactinomyces	Thermoactinomyces vulgaris str. CDF	CP036487	+		+		+		+		+		+		+		+		+		+		+		+		+		+		+		+		+		+		+		+	type I 3-dehydroquinate dehydratase - shikimate kinase	+		+
Firmicutes	Bacilli	Bacillales	Thermoactinomycetaceae	Laceyella	Laceyella sacchari str. FBKL4.010	CP025943	+		+		+		+		+		+		+		+		+		+		+		+		+		+		+		+		+		+		+		+		+		+
Firmicutes	Bacilli	Bacillales	Thermoactinomycetaceae	Desmospora	Desmospora sp. 8437	GL892032	+		+		+		+		+		+		+		+		+		+		+		+		+		+		+		+		+		+		+		+	> 10kb	+		+
Firmicutes	Bacilli	Bacillales	Paenibacillaceae	Paenibacillus	Paenibacillus terrae HPL-003	NC_016641	+		+		+		+		+		+		+		+		+		+		+		+		+		+		+		+		+		+		+		+		+		+
Firmicutes	Bacilli	Bacillales	Paenibacillaceae	Paenibacillus	Paenibacillus polymyxa SC2	NC_014622	+		+		+		+		+		+		+		+		+		+		+		+		+		+		+		+		+		+		+		+		+		+
Firmicutes	Bacilli	Bacillales	Paenibacillaceae	Paenibacillus	Paenibacillus larvae DSM 25430	NC_023134	+		+		+		+		+		+		+		+		+		+		+		+		+		+		+		+		+		+		+		+		+		+
Firmicutes	Bacilli	Bacillales	Alicyclobacillaceae	Kyrpidia	Kyrpidia tusciae DSM 2912	NC_014098	+		-		+		+		+	DUF4338 domain-containing protein - DDE transposase family protein	+		+		+		+		+		+		+		+		+		+		+		+		+		+		+		+		+
Firmicutes	Bacilli	Bacillales	Alicyclobacillaceae	Alicyclobacillus	Alicyclobacillus acidocaldarius DSM 446	NC_013205	+		+		+		+		+		+		+		+		+		+		+		+		+		+		+		+		+		+		+		+		+		+
Firmicutes	Bacilli	Bacillales	Alicyclobacillaceae	Tumebacillus	Tumebacillus avium str. AR23208	CP021434	+		+		+		+		+		+		+		+		+		+		+		+		+		+		+		-		+		+		+		+		+		+
Firmicutes	Tissierellia	Tissierellales	Peptoniphilaceae	Finegoldia	Finegoldia magna ATCC 29328	NC_010376	+		-	> 10kb	+		+	> 10kb	+	> 10kb	+		+		+		+		+	AI-2E family transporter	+		+		-	> 10kb	+		+	> 10kb	-		+		+		+		+	> 10kb	+		+
Firmicutes	Tissierellia	Tissierellales	Peptoniphilaceae	Anaerococcus	Anaerococcus prevotii DSM 20548	NC_013171	+		-		+		+		+	> 10kb	+		+		+		+		+		+		+		-	> 10kb	+		+	aldo/keto reductase - ClC family H(+)/Cl(-) exchange transporter - PH domain-containing protein - MATE family efflux transporter - thiol peroxidase - PTS alpha-glucoside transporter subunit IIBC - 6-phospho-alpha-glucosidase - MurR/RpiR family transcriptional regulator - MurR/RpiR family transcriptional regulator	-		+		+		+		+	> 10kb	+		+
Firmicutes	Clostridia	Thermoanaerobacterales	Thermoanaerobacterales Family IV. Incertae Sedis	Mahella	Mahella australiensis 50-1 BON	NC_015520	+		+	> 10kb	+		-		+	glyT - thrT - tufB	+		+		+		+		+		+		+		-		+		+		+		+		+		+		+		+		+
Firmicutes	Clostridia	Clostridiales	Clostridiaceae	Clostridium	Clostridium perfringens ATCC 13124	NC_008261	+		+	FAD-dependent thymidylate synthase	+		+		+	thrT - tufB	+		+		+		+		+		+		+		-		+		+		+		+		+		+		+		+		+
Firmicutes	Negativicutes	Veillonellales	Veillonellaceae	Veillonella	Veillonella parvula DSM 2008	NC_013520	+		+		+		+		+	> 10kb	+		+		+		+		+		+		+		-	glycosyltransferase family 39 protein - aspartate ammonia-lyase	+		+		+	BCCT family transporter	+		+		+		+		+		+
Firmicutes	Negativicutes	Acidaminococcales	Acidaminococcaceae	Acidaminococcus	Acidaminococcus fermentans DSM 20731	NC_013740	+		+	> 10kb	+		-		+	brxF - 6-phosphofructokinase - undecaprenyl-diphosphate phosphatase - thrU - tyrU - tRNA-Met - glyT - thrT - tufB	+		+		+		+		+		+		+		-	> 10kb	+		+	> 10kb	+		+		+		+		+		+		+
Firmicutes	Erysipelotrichia	Erysipelotrichales	Erysipelotrichaceae	Turicibacter	Turicibacter sp. H121	CP013476	+		+		+		-		+		-		+		+		+		+		+		+		+		+		+		-		+		+		+		+		+		+
Firmicutes	Erysipelotrichia	Erysipelotrichales	Erysipelotrichaceae	Erysipelothrix	Erysipelothrix rhusiopathiae SY1027	NC_021354	+		+		+		-		+		+		+		+	> 10kb	+		+	> 10kb	+		+		+		+		+	> 10kb	-		+		+		+		+	hypothetical protein	+		+
Tenericutes	Mollicutes	Acholeplasmatales	Acholeplasmataceae	Acholeplasma	Acholeplasma laidlawii PG-8A	NC_010163	+		+	HAD-IC family P-type ATPase	+		-		+	SHOCT domain-containing protein	+		+		+	> 10kb	+		+		+		+		+		+		+	> 10kb	-		+		+		+		+	> 10kb	+		+
							Legend
								Gene deletion or replacement
								Connection with full support
								Connection with partial support (< 10 kb distance)
								Connection with no support (> 10 kb distance)
								Connected events
[truncated: 70 more columns]

## Sheet: cysS
Phylum	Class	Order	Family	Genus	Species	Number									Group	Event
Firmicutes	Bacilli	Lactobacillales	Aerococcaceae	Aerococcus	Aerococcus urinae ACS-120-V-Col10a	NC_015278		cysS	rnc
Firmicutes	Bacilli	Lactobacillales	Aerococcaceae	Aerococcus	Aerococcus christensenii str. CCUG28831	CP014159		cysS	rnc
Firmicutes	Bacilli	Lactobacillales	Leuconostocaceae	Leuconostoc	Leuconostoc gelidum JB7	NC_018631		cysS	16S rRNA	tRNA-Ala	23S rRNA	5S rRNA	tRNA-Ser		A	F1
Firmicutes	Bacilli	Lactobacillales	Leuconostocaceae	Leuconostoc	Leuconostoc kimchii IMSNU 11154	NC_014136		cysS	16S rRNA	tRNA-Ala	23S rRNA	5S rRNA	tRNA-Ser		A	F1
Firmicutes	Bacilli	Lactobacillales	Leuconostocaceae	Oenococcus	Oenococcus oeni PSU-1	NC_008528		cysS	HAD family phosphatase	esterase family protein	hypothetical protein	lipoate--protein ligase	msrB		B	F1
Firmicutes	Bacilli	Lactobacillales	Leuconostocaceae	Weissella	Weissella koreensis KACC 15510	NC_015759		cysS	rnc
Firmicutes	Bacilli	Lactobacillales	Lactobacillaceae	Pediococcus	Pediococcus pentosaceus SL4	NC_022780		cysS	rnc
Firmicutes	Bacilli	Lactobacillales	Lactobacillaceae	Pediococcus	Pediococcus claussenii ATCC BAA-344	NC_016605		cysS	rnc
Firmicutes	Bacilli	Lactobacillales	Lactobacillaceae	Lactobacillus	Lactobacillus brevis ATCC 367	NC_008497		cysS	rnc
Firmicutes	Bacilli	Lactobacillales	Lactobacillaceae	Lactobacillus	Lactobacillus buchneri NRRL B-30929	NC_015428		cysS	rnc
Firmicutes	Bacilli	Lactobacillales	Lactobacillaceae	Lactobacillus	Lactobacillus plantarum JDM1	NC_012984		cysS	rnc
Firmicutes	Bacilli	Lactobacillales	Lactobacillaceae	Lactobacillus	Lactobacillus fermentum CECT 5716	NC_017465		cysS	rnc
Firmicutes	Bacilli	Lactobacillales	Lactobacillaceae	Lactobacillus	Lactobacillus acidophilus La-14	NC_021181		cysS	rnc
Firmicutes	Bacilli	Lactobacillales	Lactobacillaceae	Lactobacillus	Lactobacillus crispatus ST1	NC_014106		cysS	rnc
Firmicutes	Bacilli	Lactobacillales	Streptococcaceae	Lactococcus	Lactococcus lactis subsp. cremoris NZ9000	NC_017949		cysS	rnc
Firmicutes	Bacilli	Lactobacillales	Streptococcaceae	Lactococcus	Lactococcus garvieae ATCC 49156	NC_015930		cysS	rnc
Firmicutes	Bacilli	Lactobacillales	Streptococcaceae	Streptococcus	Streptococcus thermophilus MN-ZLW-002	NC_017927		cysS	rnc
Firmicutes	Bacilli	Lactobacillales	Streptococcaceae	Streptococcus	Streptococcus salivarius JIM8777	NC_017595		cysS	rnc
Firmicutes	Bacilli	Lactobacillales	Streptococcaceae	Streptococcus	Streptococcus pyogenes M1	NC_020540		cysS	rnc
Firmicutes	Bacilli	Lactobacillales	Streptococcaceae	Streptococcus	Streptococcus mutans LJ23	NC_017768		cysS	rnc
Firmicutes	Bacilli	Lactobacillales	Streptococcaceae	Streptococcus	Streptococcus pneumoniae D39	NC_008533		cysS	rnc
Firmicutes	Bacilli	Lactobacillales	Streptococcaceae	Streptococcus	Streptococcus parasanguinis FW213	NC_017905		cysS	rnc
Firmicutes	Bacilli	Lactobacillales	Streptococcaceae	Streptococcus	Streptococcus intermedius C270	NC_022237		cysS	rnc
Firmicutes	Bacilli	Lactobacillales	Streptococcaceae	Streptococcus	Streptococcus suis A7	NC_017622		cysS	rnc
Firmicutes	Bacilli	Lactobacillales	Enterococcaceae	Enterococcus	Enterococcus hirae ATCC 9790	NC_018081		cysS	rnc
Firmicutes	Bacilli	Lactobacillales	Enterococcaceae	Enterococcus	Enterococcus mundtii QU 25	NC_022878		cysS	rnc
Firmicutes	Bacilli	Lactobacillales	Enterococcaceae	Enterococcus	Enterococcus faecium Aus0085	NC_021994		cysS	rnc
Firmicutes	Bacilli	Lactobacillales	Enterococcaceae	Enterococcus	Enterococcus faecalis D32	NC_018221		cysS	rnc
Firmicutes	Bacilli	Lactobacillales	Enterococcaceae	Enterococcus	Enterococcus casseliflavus EC20	NC_020995		cysS	rnc
Firmicutes	Bacilli	Lactobacillales	Enterococcaceae	Melissococcus	Melissococcus plutonius ATCC 35311	NC_015516		cysS	rnc
Firmicutes	Bacilli	Lactobacillales	Carnobacteriaceae	Carnobacterium	Carnobacterium maltaromaticum LMA28	NC_019425		cysS	rnc
Firmicutes	Bacilli	Lactobacillales	Carnobacteriaceae	Carnobacterium	Carnobacterium inhibens subsp. gilichinskyi str. WN1359	NC_022606		cysS	rnc
Firmicutes	Bacilli	Lactobacillales	Carnobacteriaceae	Dolosigranulum	Dolosigranulum pigrum str. 83VPs-KB5	CP041626		cysS	rnc
Firmicutes	Bacilli	Bacillales	Staphylococcaceae	Staphylococcus	Staphylococcus warneri SG1	NC_020164		cysS	rnc
Firmicutes	Bacilli	Bacillales	Staphylococcaceae	Staphylococcus	Staphylococcus epidermidis RP62A	NC_002976		cysS	rnc
Firmicutes	Bacilli	Bacillales	Staphylococcaceae	Staphylococcus	Staphylococcus haemolyticus JCSC1435	NC_007168		cysS	rnc
Firmicutes	Bacilli	Bacillales	Staphylococcaceae	Staphylococcus	Staphylococcus lugdunensis N920143	NC_017353		cysS	rnc
Firmicutes	Bacilli	Bacillales	Staphylococcaceae	Staphylococcus	Staphylococcus aureus M1	NC_021059		cysS	rnc
Firmicutes	Bacilli	Bacillales	Staphylococcaceae	Staphylococcus	Staphylococcus argenteus str. B3-25B	CP042286		cysS	rnc
Firmicutes	Bacilli	Bacillales	Staphylococcaceae	Staphylococcus	Staphylococcus carnosus TM300	NC_012121		cysS	rnc
Firmicutes	Bacilli	Bacillales	Staphylococcaceae	Staphylococcus	Staphylococcus pseudintermedius ED99	NC_017568		cysS	rnc
Firmicutes	Bacilli	Bacillales	Staphylococcaceae	Macrococcus	Macrococcus caseolyticus JCSC5402	NC_011999		cysS	rnc
Firmicutes	Bacilli	Bacillales	Staphylococcaceae	Macrococcus	Macrococcus canis str. KM0218	CP035309		cysS	rnc
Firmicutes	Bacilli	Bacillales	Planococcaceae	Planococcus	Planococcus faecalis str. AJ003	CP019401		cysS	rnc
Firmicutes	Bacilli	Bacillales	Planococcaceae	Planococcus	Planococcus sp. PAMC 21323	CP009129		cysS	rnc
Firmicutes	Bacilli	Bacillales	Planococcaceae	Planococcus	Planococcus antarcticus DSM 14505	CP016534		cysS	rnc
Firmicutes	Bacilli	Bacillales	Planococcaceae	Planomicrobium	Planomicrobium glaciei str. 46093	CP041323		cysS	rnc
Firmicutes	Bacilli	Bacillales	Planococcaceae	Kurthia	Kurthia sp. 11kri321	CP013217		cysS	rnc
Firmicutes	Bacilli	Bacillales	Planococcaceae	Solibacillus	Solibacillus silvestris StLB046	NC_018065		cysS	rnc
Firmicutes	Bacilli	Bacillales	Listeriaceae	Listeria	Listeria seeligeri serovar 1/2b str. SLCC3954	NC_013891		cysS	rnc
Firmicutes	Bacilli	Bacillales	Listeriaceae	Listeria	Listeria ivanovii PAM 55	NC_016011		cysS	rnc
Firmicutes	Bacilli	Bacillales	Listeriaceae	Listeria	Listeria welshimeri serovar 6b str. SLCC5334	NC_008555		cysS	rnc
Firmicutes	Bacilli	Bacillales	Listeriaceae	Listeria	Listeria monocytogenes M7	NC_017537		cysS	rnc
Firmicutes	Bacilli	Bacillales	Bacillaceae	Bacillus (Bacillus cereus group)	Bacillus cereus NC7401	NC_016771		cysS	rnc
Firmicutes	Bacilli	Bacillales	Bacillaceae	Bacillus (Bacillus cereus group)	Bacillus anthracis str. H9401	NC_017729		cysS	rnc
Firmicutes	Bacilli	Bacillales	Bacillaceae	Bacillus (Bacillus cereus group)	Bacillus thuringiensis str. IS5056	NC_020376		cysS	rnc
Firmicutes	Bacilli	Bacillales	Bacillaceae	Bacillus	Bacillus megaterium WSH-002	NC_017138		cysS	rnc
Firmicutes	Bacilli	Bacillales	Bacillaceae	Bacillus	Bacillus subtilis PY79	NC_022898		cysS	rnc
Firmicutes	Bacilli	Bacillales	Bacillaceae	Bacillus (Bacillus amyloliquefaciens group)	Bacillus amyloliquefaciens CC178	NC_022653		cysS	rnc
Firmicutes	Bacilli	Bacillales	Bacillaceae	Bacillus	Bacillus paralicheniformis ATCC 9945a	NC_021362		cysS	rnc
Firmicutes	Bacilli	Bacillales	Bacillaceae	Geobacillus	Geobacillus thermodenitrificans NG80-2	NC_009328		cysS	rnc
Firmicutes	Bacilli	Bacillales	Bacillaceae	Geobacillus	Geobacillus genomosp. 3 str. JF8	NC_022080		cysS	rnc
Firmicutes	Bacilli	Bacillales	Bacillaceae	Geobacillus (Geobacillus thermoleovorans group)	Geobacillus kaustophilus HTA426	NC_006510		cysS	rnc
Firmicutes	Bacilli	Bacillales	Bacillaceae	Parageobacillus	Parageobacillus thermoglucosidasius C56-YS93	NC_015660		cysS	rnc
Firmicutes	Bacilli	Bacillales	Bacillaceae	Anoxybacillus	Anoxybacillus flavithermus WK1	NC_011567		cysS	rnc
Firmicutes	Bacilli	Bacillales	Bacillaceae	Bacillus	Bacillus coagulans 36D1	NC_016023		cysS	rnc
Firmicutes	Bacilli	Bacillales	Bacillaceae	Halobacillus	Halobacillus halophilus DSM 2266	NC_017668		cysS	rnc
Firmicutes	Bacilli	Bacillales	Bacillaceae	Bacillus	Bacillus pseudofirmus OF4	NC_013791		cysS	rnc
Firmicutes	Bacilli	Bacillales	Bacillaceae	Bacillus	Bacillus halodurans C-125	NC_002570		cysS	rnc
Firmicutes	Bacilli	Bacillales	Sporolactobacillaceae	unclassified	[Bacillus] selenitireducens MLS10	NC_014219		cysS	rnc
Firmicutes	Bacilli	Bacillales	Sporolactobacillaceae	Sporolactobacillus	Sporolactobacillus terrae str. DRG1	CP025689		cysS	rnc
Firmicutes	Bacilli	Bacillales	Thermoactinomycetaceae	Thermoactinomyces	Thermoactinomyces vulgaris str. CDF	CP036487		cysS	rnc
Firmicutes	Bacilli	Bacillales	Thermoactinomycetaceae	Laceyella	Laceyella sacchari str. FBKL4.010	CP025943		cysS	rnc
Firmicutes	Bacilli	Bacillales	Thermoactinomycetaceae	Desmospora	Desmospora sp. 8437	GL892032		cysS	rnc
Firmicutes	Bacilli	Bacillales	Paenibacillaceae	Paenibacillus	Paenibacillus terrae HPL-003	NC_016641		cysS	rnc
Firmicutes	Bacilli	Bacillales	Paenibacillaceae	Paenibacillus	Paenibacillus polymyxa SC2	NC_014622		cysS	rnc
Firmicutes	Bacilli	Bacillales	Paenibacillaceae	Paenibacillus	Paenibacillus larvae DSM 25430	NC_023134		cysS	rnc
Firmicutes	Bacilli	Bacillales	Alicyclobacillaceae	Kyrpidia	Kyrpidia tusciae DSM 2912	NC_014098		cysS	-	rlmB					∆rnc	F2
Firmicutes	Bacilli	Bacillales	Alicyclobacillaceae	Alicyclobacillus	Alicyclobacillus acidocaldarius DSM 446	NC_013205		cysS	rnc
Firmicutes	Bacilli	Bacillales	Alicyclobacillaceae	Tumebacillus	Tumebacillus avium str. AR23208	CP021434		cysS	rnc
Firmicutes	Tissierellia	Tissierellales	Peptoniphilaceae	Finegoldia	Finegoldia magna ATCC 29328	NC_010376		cysS	FAD-dependent thymidylate synthase	DegV family protein	MATE family efflux transporter	dicarboxylate/amino acid:cation symporter	linear amide C-N hydrolase
Firmicutes	Tissierellia	Tissierellales	Peptoniphilaceae	Anaerococcus	Anaerococcus prevotii DSM 20548	NC_013171		cysS	-	rlmB
Firmicutes	Clostridia	Thermoanaerobacterales	Thermoanaerobacterales Family IV. Incertae Sedis	Mahella	Mahella australiensis 50-1 BON	NC_015520		cysS	rnc
Firmicutes	Clostridia	Clostridiales	Clostridiaceae	Clostridium	Clostridium perfringens ATCC 13124	NC_008261		cysS	rnc
Firmicutes	Negativicutes	Veillonellales	Veillonellaceae	Veillonella	Veillonella parvula DSM 2008	NC_013520		cysS	rnc
Firmicutes	Negativicutes	Acidaminococcales	Acidaminococcaceae	Acidaminococcus	Acidaminococcus fermentans DSM 20731	NC_013740		cysS	rnc
Firmicutes	Erysipelotrichia	Erysipelotrichales	Erysipelotrichaceae	Turicibacter	Turicibacter sp. H121	CP013476		cysS	rnc
Firmicutes	Erysipelotrichia	Erysipelotrichales	Erysipelotrichaceae	Erysipelothrix	Erysipelothrix rhusiopathiae SY1027	NC_021354		cysS	rnc
Tenericutes	Mollicutes	Acholeplasmatales	Acholeplasmataceae	Acholeplasma	Acholeplasma laidlawii PG-8A	NC_010163		cysS	rnc

## Sheet: rnc
Phylum	Class	Order	Family	Genus	Species	Number		Event	Group												Group	Event
Firmicutes	Bacilli	Lactobacillales	Aerococcaceae	Aerococcus	Aerococcus urinae ACS-120-V-Col10a	NC_015278								cysS	rnc	rlmB
Firmicutes	Bacilli	Lactobacillales	Aerococcaceae	Aerococcus	Aerococcus christensenii str. CCUG28831	CP014159								cysS	rnc	rlmB
Firmicutes	Bacilli	Lactobacillales	Leuconostocaceae	Leuconostoc	Leuconostoc gelidum JB7	NC_018631		F1	A	helix-turn-helix transcriptional regulator	hypothetical protein	triose-phosphate isomerase	rpoB	rpoC	rnc	rlmB
Firmicutes	Bacilli	Lactobacillales	Leuconostocaceae	Leuconostoc	Leuconostoc kimchii IMSNU 11154	NC_014136		F1	A	bacteriocin immunity protein	hypothetical protein	triose-phosphate isomerase	rpoB	rpoC	rnc	rlmB
Firmicutes	Bacilli	Lactobacillales	Leuconostocaceae	Oenococcus	Oenococcus oeni PSU-1	NC_008528		F1	B	hydrolase	tRNA-dihydrouridine synthase family protein	amino acid ABC transporter ATP-binding protein	amino acid ABC transporter permease	transporter substrate-binding domain-containing protein	rnc	rlmB
Firmicutes	Bacilli	Lactobacillales	Leuconostocaceae	Weissella	Weissella koreensis KACC 15510	NC_015759								cysS	rnc	rlmB
Firmicutes	Bacilli	Lactobacillales	Lactobacillaceae	Pediococcus	Pediococcus pentosaceus SL4	NC_022780								cysS	rnc	rlmB
Firmicutes	Bacilli	Lactobacillales	Lactobacillaceae	Pediococcus	Pediococcus claussenii ATCC BAA-344	NC_016605								cysS	rnc	rlmB
Firmicutes	Bacilli	Lactobacillales	Lactobacillaceae	Lactobacillus	Lactobacillus brevis ATCC 367	NC_008497								cysS	rnc	rlmB
Firmicutes	Bacilli	Lactobacillales	Lactobacillaceae	Lactobacillus	Lactobacillus buchneri NRRL B-30929	NC_015428								cysS	rnc	rlmB
Firmicutes	Bacilli	Lactobacillales	Lactobacillaceae	Lactobacillus	Lactobacillus plantarum JDM1	NC_012984								cysS	rnc	rlmB
Firmicutes	Bacilli	Lactobacillales	Lactobacillaceae	Lactobacillus	Lactobacillus fermentum CECT 5716	NC_017465								cysS	rnc	rlmB
Firmicutes	Bacilli	Lactobacillales	Lactobacillaceae	Lactobacillus	Lactobacillus acidophilus La-14	NC_021181								cysS	rnc	rlmB
Firmicutes	Bacilli	Lactobacillales	Lactobacillaceae	Lactobacillus	Lactobacillus crispatus ST1	NC_014106								cysS	rnc	rlmB
Firmicutes	Bacilli	Lactobacillales	Streptococcaceae	Lactococcus	Lactococcus lactis subsp. cremoris NZ9000	NC_017949								cysS	rnc	DUF1033 family protein	hypothetical protein	mnmG	HAD family hydrolase	hypothetical protein	A	F3
Firmicutes	Bacilli	Lactobacillales	Streptococcaceae	Lactococcus	Lactococcus garvieae ATCC 49156	NC_015930								cysS	rnc	DUF1033 family protein	hypothetical protein	mnmG	16S rRNA	tRNA-Ala	A	F3
Firmicutes	Bacilli	Lactobacillales	Streptococcaceae	Streptococcus	Streptococcus thermophilus MN-ZLW-002	NC_017927								cysS	rnc	hypothetical protein	hypothetical protein	rlmB			B	F3
Firmicutes	Bacilli	Lactobacillales	Streptococcaceae	Streptococcus	Streptococcus salivarius JIM8777	NC_017595								cysS	rnc	hypothetical protein	rlmB				C	F3
Firmicutes	Bacilli	Lactobacillales	Streptococcaceae	Streptococcus	Streptococcus pyogenes M1	NC_020540								cysS	rnc	hypothetical protein	rlmB				D	F3
Firmicutes	Bacilli	Lactobacillales	Streptococcaceae	Streptococcus	Streptococcus mutans LJ23	NC_017768								cysS	rnc	metallopeptidase	MerR family transcriptional regulator	DUF4872 domain-containing protein	helix-turn-helix transcriptional regulator	rlmB	E	F3
Firmicutes	Bacilli	Lactobacillales	Streptococcaceae	Streptococcus	Streptococcus pneumoniae D39	NC_008533								cysS	rnc	PucR family transcriptional regulator	hypothetical protein	ABC transporter permease	ABC transporter ATP-binding protein	ABC transporter permease	F	F3
Firmicutes	Bacilli	Lactobacillales	Streptococcaceae	Streptococcus	Streptococcus parasanguinis FW213	NC_017905								cysS	rnc	hypothetical protein	upgC	alpha-glucosidase	LPXTG cell wall anchor domain-containing protein	aromatic acid exporter family protein	G	F3
Firmicutes	Bacilli	Lactobacillales	Streptococcaceae	Streptococcus	Streptococcus intermedius C270	NC_022237								cysS	rnc	hypothetical protein - upgC	upgC	rlmB			G	F3
Firmicutes	Bacilli	Lactobacillales	Streptococcaceae	Streptococcus	Streptococcus suis A7	NC_017622								cysS	rnc	YSIRK-type signal peptide-containing protein	alpha-1,2-mannosidase	glycoside hydrolase family 125 protein	alpha-mannosidase	ROK family protein	H	F3
Firmicutes	Bacilli	Lactobacillales	Enterococcaceae	Enterococcus	Enterococcus hirae ATCC 9790	NC_018081								cysS	rnc	rlmB
Firmicutes	Bacilli	Lactobacillales	Enterococcaceae	Enterococcus	Enterococcus mundtii QU 25	NC_022878								cysS	rnc	rlmB
Firmicutes	Bacilli	Lactobacillales	Enterococcaceae	Enterococcus	Enterococcus faecium Aus0085	NC_021994								cysS	rnc	rlmB
Firmicutes	Bacilli	Lactobacillales	Enterococcaceae	Enterococcus	Enterococcus faecalis D32	NC_018221								cysS	rnc	rlmB
Firmicutes	Bacilli	Lactobacillales	Enterococcaceae	Enterococcus	Enterococcus casseliflavus EC20	NC_020995								cysS	rnc	rlmB
Firmicutes	Bacilli	Lactobacillales	Enterococcaceae	Melissococcus	Melissococcus plutonius ATCC 35311	NC_015516								cysS	rnc	rlmB
Firmicutes	Bacilli	Lactobacillales	Carnobacteriaceae	Carnobacterium	Carnobacterium maltaromaticum LMA28	NC_019425								cysS	rnc	rlmB
Firmicutes	Bacilli	Lactobacillales	Carnobacteriaceae	Carnobacterium	Carnobacterium inhibens subsp. gilichinskyi str. WN1359	NC_022606								cysS	rnc	rlmB
Firmicutes	Bacilli	Lactobacillales	Carnobacteriaceae	Dolosigranulum	Dolosigranulum pigrum str. 83VPs-KB5	CP041626								cysS	rnc	rlmB
Firmicutes	Bacilli	Bacillales	Staphylococcaceae	Staphylococcus	Staphylococcus warneri SG1	NC_020164								cysS	rnc	rlmB
Firmicutes	Bacilli	Bacillales	Staphylococcaceae	Staphylococcus	Staphylococcus epidermidis RP62A	NC_002976								cysS	rnc	rlmB
Firmicutes	Bacilli	Bacillales	Staphylococcaceae	Staphylococcus	Staphylococcus haemolyticus JCSC1435	NC_007168								cysS	rnc	rlmB
Firmicutes	Bacilli	Bacillales	Staphylococcaceae	Staphylococcus	Staphylococcus lugdunensis N920143	NC_017353								cysS	rnc	rlmB
Firmicutes	Bacilli	Bacillales	Staphylococcaceae	Staphylococcus	Staphylococcus aureus M1	NC_021059								cysS	rnc	rlmB
Firmicutes	Bacilli	Bacillales	Staphylococcaceae	Staphylococcus	Staphylococcus argenteus str. B3-25B	CP042286								cysS	rnc	rlmB
Firmicutes	Bacilli	Bacillales	Staphylococcaceae	Staphylococcus	Staphylococcus carnosus TM300	NC_012121								cysS	rnc	rlmB
Firmicutes	Bacilli	Bacillales	Staphylococcaceae	Staphylococcus	Staphylococcus pseudintermedius ED99	NC_017568								cysS	rnc	rlmB
Firmicutes	Bacilli	Bacillales	Staphylococcaceae	Macrococcus	Macrococcus caseolyticus JCSC5402	NC_011999								cysS	rnc	rlmB
Firmicutes	Bacilli	Bacillales	Staphylococcaceae	Macrococcus	Macrococcus canis str. KM0218	CP035309								cysS	rnc	rlmB
Firmicutes	Bacilli	Bacillales	Planococcaceae	Planococcus	Planococcus faecalis str. AJ003	CP019401								cysS	rnc	rlmB
Firmicutes	Bacilli	Bacillales	Planococcaceae	Planococcus	Planococcus sp. PAMC 21323	CP009129								cysS	rnc	rlmB
Firmicutes	Bacilli	Bacillales	Planococcaceae	Planococcus	Planococcus antarcticus DSM 14505	CP016534								cysS	rnc	rlmB
Firmicutes	Bacilli	Bacillales	Planococcaceae	Planomicrobium	Planomicrobium glaciei str. 46093	CP041323								cysS	rnc	rlmB
Firmicutes	Bacilli	Bacillales	Planococcaceae	Kurthia	Kurthia sp. 11kri321	CP013217								cysS	rnc	rlmB
Firmicutes	Bacilli	Bacillales	Planococcaceae	Solibacillus	Solibacillus silvestris StLB046	NC_018065								cysS	rnc	rlmB
Firmicutes	Bacilli	Bacillales	Listeriaceae	Listeria	Listeria seeligeri serovar 1/2b str. SLCC3954	NC_013891								cysS	rnc	rlmB
Firmicutes	Bacilli	Bacillales	Listeriaceae	Listeria	Listeria ivanovii PAM 55	NC_016011								cysS	rnc	rlmB
Firmicutes	Bacilli	Bacillales	Listeriaceae	Listeria	Listeria welshimeri serovar 6b str. SLCC5334	NC_008555								cysS	rnc	rlmB
Firmicutes	Bacilli	Bacillales	Listeriaceae	Listeria	Listeria monocytogenes M7	NC_017537								cysS	rnc	rlmB
Firmicutes	Bacilli	Bacillales	Bacillaceae	Bacillus (Bacillus cereus group)	Bacillus cereus NC7401	NC_016771								cysS	rnc	rlmB
Firmicutes	Bacilli	Bacillales	Bacillaceae	Bacillus (Bacillus cereus group)	Bacillus anthracis str. H9401	NC_017729								cysS	rnc	rlmB
Firmicutes	Bacilli	Bacillales	Bacillaceae	Bacillus (Bacillus cereus group)	Bacillus thuringiensis str. IS5056	NC_020376								cysS	rnc	rlmB
Firmicutes	Bacilli	Bacillales	Bacillaceae	Bacillus	Bacillus megaterium WSH-002	NC_017138								cysS	rnc	rlmB
Firmicutes	Bacilli	Bacillales	Bacillaceae	Bacillus	Bacillus subtilis PY79	NC_022898								cysS	rnc	rlmB
Firmicutes	Bacilli	Bacillales	Bacillaceae	Bacillus (Bacillus amyloliquefaciens group)	Bacillus amyloliquefaciens CC178	NC_022653								cysS	rnc	rlmB
Firmicutes	Bacilli	Bacillales	Bacillaceae	Bacillus	Bacillus paralicheniformis ATCC 9945a	NC_021362								cysS	rnc	rlmB
Firmicutes	Bacilli	Bacillales	Bacillaceae	Geobacillus	Geobacillus thermodenitrificans NG80-2	NC_009328								cysS	rnc	rlmB
Firmicutes	Bacilli	Bacillales	Bacillaceae	Geobacillus	Geobacillus genomosp. 3 str. JF8	NC_022080								cysS	rnc	rlmB
Firmicutes	Bacilli	Bacillales	Bacillaceae	Geobacillus (Geobacillus thermoleovorans group)	Geobacillus kaustophilus HTA426	NC_006510								cysS	rnc	rlmB
Firmicutes	Bacilli	Bacillales	Bacillaceae	Parageobacillus	Parageobacillus thermoglucosidasius C56-YS93	NC_015660								cysS	rnc	rlmB
Firmicutes	Bacilli	Bacillales	Bacillaceae	Anoxybacillus	Anoxybacillus flavithermus WK1	NC_011567								cysS	rnc	rlmB
Firmicutes	Bacilli	Bacillales	Bacillaceae	Bacillus	Bacillus coagulans 36D1	NC_016023								cysS	rnc	rlmB
Firmicutes	Bacilli	Bacillales	Bacillaceae	Halobacillus	Halobacillus halophilus DSM 2266	NC_017668								cysS	rnc	rlmB
Firmicutes	Bacilli	Bacillales	Bacillaceae	Bacillus	Bacillus pseudofirmus OF4	NC_013791								cysS	rnc	rlmB
Firmicutes	Bacilli	Bacillales	Bacillaceae	Bacillus	Bacillus halodurans C-125	NC_002570								cysS	rnc	rlmB
Firmicutes	Bacilli	Bacillales	Sporolactobacillaceae	unclassified	[Bacillus] selenitireducens MLS10	NC_014219								cysS	rnc	rlmB
Firmicutes	Bacilli	Bacillales	Sporolactobacillaceae	Sporolactobacillus	Sporolactobacillus terrae str. DRG1	CP025689								cysS	rnc	rlmB
Firmicutes	Bacilli	Bacillales	Thermoactinomycetaceae	Thermoactinomyces	Thermoactinomyces vulgaris str. CDF	CP036487								cysS	rnc	rlmB
Firmicutes	Bacilli	Bacillales	Thermoactinomycetaceae	Laceyella	Laceyella sacchari str. FBKL4.010	CP025943								cysS	rnc	rlmB
Firmicutes	Bacilli	Bacillales	Thermoactinomycetaceae	Desmospora	Desmospora sp. 8437	GL892032								cysS	rnc	rlmB
Firmicutes	Bacilli	Bacillales	Paenibacillaceae	Paenibacillus	Paenibacillus terrae HPL-003	NC_016641								cysS	rnc	rlmB
Firmicutes	Bacilli	Bacillales	Paenibacillaceae	Paenibacillus	Paenibacillus polymyxa SC2	NC_014622								cysS	rnc	rlmB
Firmicutes	Bacilli	Bacillales	Paenibacillaceae	Paenibacillus	Paenibacillus larvae DSM 25430	NC_023134								cysS	rnc	rlmB
Firmicutes	Bacilli	Bacillales	Alicyclobacillaceae	Kyrpidia	Kyrpidia tusciae DSM 2912	NC_014098									-						∆rnc	F2
Firmicutes	Bacilli	Bacillales	Alicyclobacillaceae	Alicyclobacillus	Alicyclobacillus acidocaldarius DSM 446	NC_013205								cysS	rnc	rlmB
Firmicutes	Bacilli	Bacillales	Alicyclobacillaceae	Tumebacillus	Tumebacillus avium str. AR23208	CP021434								cysS	rnc	rlmB
Firmicutes	Tissierellia	Tissierellales	Peptoniphilaceae	Finegoldia	Finegoldia magna ATCC 29328	NC_010376									-
Firmicutes	Tissierellia	Tissierellales	Peptoniphilaceae	Anaerococcus	Anaerococcus prevotii DSM 20548	NC_013171									-
Firmicutes	Clostridia	Thermoanaerobacterales	Thermoanaerobacterales Family IV. Incertae Sedis	Mahella	Mahella australiensis 50-1 BON	NC_015520								cysS	rnc	GGDEF domain-containing protein	PhoH family protein	Cof-type HAD-IIB family hydrolase	lytic transglycosylase domain-containing protein	ISNCY family transposase
Firmicutes	Clostridia	Clostridiales	Clostridiaceae	Clostridium	Clostridium perfringens ATCC 13124	NC_008261								cysS	rnc	FAD-dependent thymidylate synthase	rlmB
Firmicutes	Negativicutes	Veillonellales	Veillonellaceae	Veillonella	Veillonella parvula DSM 2008	NC_013520								cysS	rnc	rlmB
Firmicutes	Negativicutes	Acidaminococcales	Acidaminococcaceae	Acidaminococcus	Acidaminococcus fermentans DSM 20731	NC_013740								cysS	rnc	FAD-dependent thymidylate synthase	hypothetical protein	tRNA-Asp	tRNA-Phe	tRNA-Gly
Firmicutes	Erysipelotrichia	Erysipelotrichales	Erysipelotrichaceae	Turicibacter	Turicibacter sp. H121	CP013476								cysS	rnc	rlmB
Firmicutes	Erysipelotrichia	Erysipelotrichales	Erysipelotrichaceae	Erysipelothrix	Erysipelothrix rhusiopathiae SY1027	NC_021354								cysS	rnc	rlmB
Tenericutes	Mollicutes	Acholeplasmatales	Acholeplasmataceae	Acholeplasma	Acholeplasma laidlawii PG-8A	NC_010163								cysS	rnc	HAD-IC family P-type ATPase	rlmB

## Sheet: rlmB
Phylum	Class	Order	Family	Genus	Species	Number		Event	Group													Group	Group
Firmicutes	Bacilli	Lactobacillales	Aerococcaceae	Aerococcus	Aerococcus urinae ACS-120-V-Col10a	NC_015278								rnc	rlmB	orf1
Firmicutes	Bacilli	Lactobacillales	Aerococcaceae	Aerococcus	Aerococcus christensenii str. CCUG28831	CP014159								rnc	rlmB	orf1
Firmicutes	Bacilli	Lactobacillales	Leuconostocaceae	Leuconostoc	Leuconostoc gelidum JB7	NC_018631								rnc	rlmB	-	sigH					∆orf1	F4
Firmicutes	Bacilli	Lactobacillales	Leuconostocaceae	Leuconostoc	Leuconostoc kimchii IMSNU 11154	NC_014136								rnc	rlmB	-	sigH					∆orf1	F4
Firmicutes	Bacilli	Lactobacillales	Leuconostocaceae	Oenococcus	Oenococcus oeni PSU-1	NC_008528								rnc	rlmB	-	sigH					∆orf1	F4
Firmicutes	Bacilli	Lactobacillales	Leuconostocaceae	Weissella	Weissella koreensis KACC 15510	NC_015759								rnc	rlmB	-	sigH					∆orf1	F4
Firmicutes	Bacilli	Lactobacillales	Lactobacillaceae	Pediococcus	Pediococcus pentosaceus SL4	NC_022780								rnc	rlmB	-	sigH					∆orf1	F5
Firmicutes	Bacilli	Lactobacillales	Lactobacillaceae	Pediococcus	Pediococcus claussenii ATCC BAA-344	NC_016605								rnc	rlmB	-	sigH					∆orf1	F5
Firmicutes	Bacilli	Lactobacillales	Lactobacillaceae	Lactobacillus	Lactobacillus brevis ATCC 367	NC_008497								rnc	rlmB	orf1
Firmicutes	Bacilli	Lactobacillales	Lactobacillaceae	Lactobacillus	Lactobacillus buchneri NRRL B-30929	NC_015428								rnc	rlmB	orf1
Firmicutes	Bacilli	Lactobacillales	Lactobacillaceae	Lactobacillus	Lactobacillus plantarum JDM1	NC_012984								rnc	rlmB	orf1
Firmicutes	Bacilli	Lactobacillales	Lactobacillaceae	Lactobacillus	Lactobacillus fermentum CECT 5716	NC_017465								rnc	rlmB	-	sigH					∆orf1	F6
Firmicutes	Bacilli	Lactobacillales	Lactobacillaceae	Lactobacillus	Lactobacillus acidophilus La-14	NC_021181								rnc	rlmB	-	sigH					∆orf1	F7
Firmicutes	Bacilli	Lactobacillales	Lactobacillaceae	Lactobacillus	Lactobacillus crispatus ST1	NC_014106								rnc	rlmB	-	sigH					∆orf1	F7
Firmicutes	Bacilli	Lactobacillales	Streptococcaceae	Lactococcus	Lactococcus lactis subsp. cremoris NZ9000	NC_017949		F3	A	MerR family transcriptional regulator	LysR family transcriptional regulator	MFS transporter	aldo/keto reductase	FAD-binding oxidoreductase	rlmB	DegV family protein	ftsA	ftsZ	YggS family pyridoxal phosphate-dependent enzyme	sepF		A	F8
Firmicutes	Bacilli	Lactobacillales	Streptococcaceae	Lactococcus	Lactococcus garvieae ATCC 49156	NC_015930		F3	B	glmU	NUDIX hydrolase	hypothetical protein	5'-methylthioadenosine/adenosylhomocysteine nucleosidase	pepC	rlmB	DegV family protein	ftsA	ftsZ	YggS family pyridoxal phosphate-dependent enzyme	DUF552 domain-containing protein		A	F8
Firmicutes	Bacilli	Lactobacillales	Streptococcaceae	Streptococcus	Streptococcus thermophilus MN-ZLW-002	NC_017927		F3	C			rnc	hypothetical protein	hypothetical protein	rlmB	hypothetical protein	DegV family protein	hypothetical protein	2-dehydropantoate 2-reductase	rplM		B	F8
Firmicutes	Bacilli	Lactobacillales	Streptococcaceae	Streptococcus	Streptococcus salivarius JIM8777	NC_017595		F3	D				rnc	hypothetical protein	rlmB	hypothetical protein	DegV family protein	hypothetical protein	rplM	rpsI		B	F8
Firmicutes	Bacilli	Lactobacillales	Streptococcaceae	Streptococcus	Streptococcus pyogenes M1	NC_020540		F3	E				rnc	hypothetical protein	rlmB	NYN domain-containing protein	DegV family protein	hypothetical protein	helix-turn-helix transcriptional regulator	rplM		B	F8
Firmicutes	Bacilli	Lactobacillales	Streptococcaceae	Streptococcus	Streptococcus mutans LJ23	NC_017768		F3	F	rnc	metallopeptidase	MerR family transcriptional regulator	DUF4872 domain-containing protein	helix-turn-helix transcriptional regulator	rlmB	DegV family protein	hypothetical protein	helix-turn-helix transcriptional regulator	hypothetical protein	rplM		B	F8
Firmicutes	Bacilli	Lactobacillales	Streptococcaceae	Streptococcus	Streptococcus pneumoniae D39	NC_008533		F3	G	hypothetical protein	CapA family protein	hypothetical protein	hypothetical protein	peptide deformylase	rlmB	trxB	DUF4059 family protein	amino acid ABC transporter ATP-binding protein	amino acid ABC transporter permease	arsenate reductase family protein		C	F8
Firmicutes	Bacilli	Lactobacillales	Streptococcaceae	Streptococcus	Streptococcus parasanguinis FW213	NC_017905		F3	H	hypothetical protein	upgC	alpha-glucosidase	LPXTG cell wall anchor domain-containing protein	aromatic acid exporter family protein	rlmB	hypothetical protein	DegV family protein	rplM	rpsI	CopY/TcrY family copper transport repressor		B	F8
Firmicutes	Bacilli	Lactobacillales	Streptococcaceae	Streptococcus	Streptococcus intermedius C270	NC_022237		F3	H			rnc	hypothetical protein - upgC	upgC	rlmB	DegV family protein	rplM	rpsI	tyrosine-type recombinase/integrase	helix-turn-helix domain-containing protein		B	F8
Firmicutes	Bacilli	Lactobacillales	Streptococcaceae	Streptococcus	Streptococcus suis A7	NC_017622		F3	H	ugpC	hypothetical protein	aromatic acid exporter family protein	DUF1761 domain-containing protein	PASTA domain-containing protein	rlmB	NYN domain-containing protein	DegV family protein	N-acetyltransferase	rplM	rpsI		B	F8
Firmicutes	Bacilli	Lactobacillales	Enterococcaceae	Enterococcus	Enterococcus hirae ATCC 9790	NC_018081								rnc	rlmB	orf1
Firmicutes	Bacilli	Lactobacillales	Enterococcaceae	Enterococcus	Enterococcus mundtii QU 25	NC_022878								rnc	rlmB	orf1
Firmicutes	Bacilli	Lactobacillales	Enterococcaceae	Enterococcus	Enterococcus faecium Aus0085	NC_021994								rnc	rlmB	orf1
Firmicutes	Bacilli	Lactobacillales	Enterococcaceae	Enterococcus	Enterococcus faecalis D32	NC_018221								rnc	rlmB	orf1
Firmicutes	Bacilli	Lactobacillales	Enterococcaceae	Enterococcus	Enterococcus casseliflavus EC20	NC_020995								rnc	rlmB	orf1
Firmicutes	Bacilli	Lactobacillales	Enterococcaceae	Melissococcus	Melissococcus plutonius ATCC 35311	NC_015516								rnc	rlmB	orf1
Firmicutes	Bacilli	Lactobacillales	Carnobacteriaceae	Carnobacterium	Carnobacterium maltaromaticum LMA28	NC_019425								rnc	rlmB	orf1
Firmicutes	Bacilli	Lactobacillales	Carnobacteriaceae	Carnobacterium	Carnobacterium inhibens subsp. gilichinskyi str. WN1359	NC_022606								rnc	rlmB	orf1
Firmicutes	Bacilli	Lactobacillales	Carnobacteriaceae	Dolosigranulum	Dolosigranulum pigrum str. 83VPs-KB5	CP041626								rnc	rlmB	hypothetical protein	ROK family protein	amino acid racemase	carboxylate--amine ligase	nagZ		D	F9
Firmicutes	Bacilli	Bacillales	Staphylococcaceae	Staphylococcus	Staphylococcus warneri SG1	NC_020164								rnc	rlmB	orf1
Firmicutes	Bacilli	Bacillales	Staphylococcaceae	Staphylococcus	Staphylococcus epidermidis RP62A	NC_002976								rnc	rlmB	orf1
Firmicutes	Bacilli	Bacillales	Staphylococcaceae	Staphylococcus	Staphylococcus haemolyticus JCSC1435	NC_007168								rnc	rlmB	orf1
Firmicutes	Bacilli	Bacillales	Staphylococcaceae	Staphylococcus	Staphylococcus lugdunensis N920143	NC_017353								rnc	rlmB	orf1
Firmicutes	Bacilli	Bacillales	Staphylococcaceae	Staphylococcus	Staphylococcus aureus M1	NC_021059								rnc	rlmB	orf1
Firmicutes	Bacilli	Bacillales	Staphylococcaceae	Staphylococcus	Staphylococcus argenteus str. B3-25B	CP042286								rnc	rlmB	orf1
Firmicutes	Bacilli	Bacillales	Staphylococcaceae	Staphylococcus	Staphylococcus carnosus TM300	NC_012121								rnc	rlmB	orf1
Firmicutes	Bacilli	Bacillales	Staphylococcaceae	Staphylococcus	Staphylococcus pseudintermedius ED99	NC_017568								rnc	rlmB	orf1
Firmicutes	Bacilli	Bacillales	Staphylococcaceae	Macrococcus	Macrococcus caseolyticus JCSC5402	NC_011999								rnc	rlmB	orf1
Firmicutes	Bacilli	Bacillales	Staphylococcaceae	Macrococcus	Macrococcus canis str. KM0218	CP035309								rnc	rlmB	orf1
Firmicutes	Bacilli	Bacillales	Planococcaceae	Planococcus	Planococcus faecalis str. AJ003	CP019401								rnc	rlmB	orf1
Firmicutes	Bacilli	Bacillales	Planococcaceae	Planococcus	Planococcus sp. PAMC 21323	CP009129								rnc	rlmB	orf1
Firmicutes	Bacilli	Bacillales	Planococcaceae	Planococcus	Planococcus antarcticus DSM 14505	CP016534								rnc	rlmB	orf1
Firmicutes	Bacilli	Bacillales	Planococcaceae	Planomicrobium	Planomicrobium glaciei str. 46093	CP041323								rnc	rlmB	orf1
Firmicutes	Bacilli	Bacillales	Planococcaceae	Kurthia	Kurthia sp. 11kri321	CP013217								rnc	rlmB	orf1
Firmicutes	Bacilli	Bacillales	Planococcaceae	Solibacillus	Solibacillus silvestris StLB046	NC_018065								rnc	rlmB	orf1
Firmicutes	Bacilli	Bacillales	Listeriaceae	Listeria	Listeria seeligeri serovar 1/2b str. SLCC3954	NC_013891								rnc	rlmB	orf1
Firmicutes	Bacilli	Bacillales	Listeriaceae	Listeria	Listeria ivanovii PAM 55	NC_016011								rnc	rlmB	orf1
Firmicutes	Bacilli	Bacillales	Listeriaceae	Listeria	Listeria welshimeri serovar 6b str. SLCC5334	NC_008555								rnc	rlmB	orf1
Firmicutes	Bacilli	Bacillales	Listeriaceae	Listeria	Listeria monocytogenes M7	NC_017537								rnc	rlmB	orf1
Firmicutes	Bacilli	Bacillales	Bacillaceae	Bacillus (Bacillus cereus group)	Bacillus cereus NC7401	NC_016771								rnc	rlmB	orf1
Firmicutes	Bacilli	Bacillales	Bacillaceae	Bacillus (Bacillus cereus group)	Bacillus anthracis str. H9401	NC_017729								rnc	rlmB	orf1
Firmicutes	Bacilli	Bacillales	Bacillaceae	Bacillus (Bacillus cereus group)	Bacillus thuringiensis str. IS5056	NC_020376								rnc	rlmB	orf1
Firmicutes	Bacilli	Bacillales	Bacillaceae	Bacillus	Bacillus megaterium WSH-002	NC_017138								rnc	rlmB	orf1
Firmicutes	Bacilli	Bacillales	Bacillaceae	Bacillus	Bacillus subtilis PY79	NC_022898								rnc	rlmB	orf1
Firmicutes	Bacilli	Bacillales	Bacillaceae	Bacillus (Bacillus amyloliquefaciens group)	Bacillus amyloliquefaciens CC178	NC_022653								rnc	rlmB	orf1
Firmicutes	Bacilli	Bacillales	Bacillaceae	Bacillus	Bacillus paralicheniformis ATCC 9945a	NC_021362								rnc	rlmB	orf1
Firmicutes	Bacilli	Bacillales	Bacillaceae	Geobacillus	Geobacillus thermodenitrificans NG80-2	NC_009328								rnc	rlmB	orf1
Firmicutes	Bacilli	Bacillales	Bacillaceae	Geobacillus	Geobacillus genomosp. 3 str. JF8	NC_022080								rnc	rlmB	orf1
Firmicutes	Bacilli	Bacillales	Bacillaceae	Geobacillus (Geobacillus thermoleovorans group)	Geobacillus kaustophilus HTA426	NC_006510								rnc	rlmB	orf1
Firmicutes	Bacilli	Bacillales	Bacillaceae	Parageobacillus	Parageobacillus thermoglucosidasius C56-YS93	NC_015660								rnc	rlmB	orf1
Firmicutes	Bacilli	Bacillales	Bacillaceae	Anoxybacillus	Anoxybacillus flavithermus WK1	NC_011567								rnc	rlmB	orf1
Firmicutes	Bacilli	Bacillales	Bacillaceae	Bacillus	Bacillus coagulans 36D1	NC_016023								rnc	rlmB	orf1
Firmicutes	Bacilli	Bacillales	Bacillaceae	Halobacillus	Halobacillus halophilus DSM 2266	NC_017668								rnc	rlmB	orf1
Firmicutes	Bacilli	Bacillales	Bacillaceae	Bacillus	Bacillus pseudofirmus OF4	NC_013791								rnc	rlmB	orf1
Firmicutes	Bacilli	Bacillales	Bacillaceae	Bacillus	Bacillus halodurans C-125	NC_002570								rnc	rlmB	orf1
Firmicutes	Bacilli	Bacillales	Sporolactobacillaceae	unclassified	[Bacillus] selenitireducens MLS10	NC_014219								rnc	rlmB	orf1
Firmicutes	Bacilli	Bacillales	Sporolactobacillaceae	Sporolactobacillus	Sporolactobacillus terrae str. DRG1	CP025689								rnc	rlmB	orf1
Firmicutes	Bacilli	Bacillales	Thermoactinomycetaceae	Thermoactinomyces	Thermoactinomyces vulgaris str. CDF	CP036487								rnc	rlmB	orf1
Firmicutes	Bacilli	Bacillales	Thermoactinomycetaceae	Laceyella	Laceyella sacchari str. FBKL4.010	CP025943								rnc	rlmB	orf1
Firmicutes	Bacilli	Bacillales	Thermoactinomycetaceae	Desmospora	Desmospora sp. 8437	GL892032								rnc	rlmB	orf1
Firmicutes	Bacilli	Bacillales	Paenibacillaceae	Paenibacillus	Paenibacillus terrae HPL-003	NC_016641								rnc	rlmB	orf1
Firmicutes	Bacilli	Bacillales	Paenibacillaceae	Paenibacillus	Paenibacillus polymyxa SC2	NC_014622								rnc	rlmB	orf1
Firmicutes	Bacilli	Bacillales	Paenibacillaceae	Paenibacillus	Paenibacillus larvae DSM 25430	NC_023134								rnc	rlmB	orf1
Firmicutes	Bacilli	Bacillales	Alicyclobacillaceae	Kyrpidia	Kyrpidia tusciae DSM 2912	NC_014098		F2	∆rnc				cysS	-	rlmB	orf1
Firmicutes	Bacilli	Bacillales	Alicyclobacillaceae	Alicyclobacillus	Alicyclobacillus acidocaldarius DSM 446	NC_013205								rnc	rlmB	orf1
Firmicutes	Bacilli	Bacillales	Alicyclobacillaceae	Tumebacillus	Tumebacillus avium str. AR23208	CP021434								rnc	rlmB	orf1
Firmicutes	Tissierellia	Tissierellales	Peptoniphilaceae	Finegoldia	Finegoldia magna ATCC 29328	NC_010376				nicotinate phosphoribosyltransferase	adenine phosphoribosyltransferase	HlyC/CorC family transporter	reverse transcriptase-like protein	alpha-amylase	rlmB	orf1
Firmicutes	Tissierellia	Tissierellales	Peptoniphilaceae	Anaerococcus	Anaerococcus prevotii DSM 20548	NC_013171							cysS	-	rlmB	orf1
Firmicutes	Clostridia	Thermoanaerobacterales	Thermoanaerobacterales Family IV. Incertae Sedis	Mahella	Mahella australiensis 50-1 BON	NC_015520				phenylacetate--CoA ligase	ACT domain-containing protein	alanine racemase	5-formyltetrahydrofolate cyclo-ligase	FAD-dependent thymidylate synthase	rlmB	-	sigH
Firmicutes	Clostridia	Clostridiales	Clostridiaceae	Clostridium	Clostridium perfringens ATCC 13124	NC_008261							rnc	FAD-dependent thymidylate synthase	rlmB	orf1
Firmicutes	Negativicutes	Veillonellales	Veillonellaceae	Veillonella	Veillonella parvula DSM 2008	NC_013520								rnc	rlmB	orf1
Firmicutes	Negativicutes	Acidaminococcales	Acidaminococcaceae	Acidaminococcus	Acidaminococcus fermentans DSM 20731	NC_013740				efflux RND transporter periplasmic adaptor subunit	efflux RND transporter permease subunit	ABC transporter ATP-binding protein/permease	sodium:alanine symporter family protein	FprA family A-type flavoprotein	rlmB	-	sigH
Firmicutes	Erysipelotrichia	Erysipelotrichales	Erysipelotrichaceae	Turicibacter	Turicibacter sp. H121	CP013476								rnc	rlmB	-	sigH
Firmicutes	Erysipelotrichia	Erysipelotrichales	Erysipelotrichaceae	Erysipelothrix	Erysipelothrix rhusiopathiae SY1027	NC_021354								rnc	rlmB	-	sigH
Tenericutes	Mollicutes	Acholeplasmatales	Acholeplasmataceae	Acholeplasma	Acholeplasma laidlawii PG-8A	NC_010163							rnc	HAD-IC family P-type ATPase	rlmB	-	sigH

## Sheet: orf1
Phylum	Class	Order	Family	Genus	Species	Number										Group	Event
Firmicutes	Bacilli	Lactobacillales	Aerococcaceae	Aerococcus	Aerococcus urinae ACS-120-V-Col10a	NC_015278		rlmB	orf1	sigH
Firmicutes	Bacilli	Lactobacillales	Aerococcaceae	Aerococcus	Aerococcus christensenii str. CCUG28831	CP014159		rlmB	orf1	sigH
Firmicutes	Bacilli	Lactobacillales	Leuconostocaceae	Leuconostoc	Leuconostoc gelidum JB7	NC_018631			-							∆orf1	F4
Firmicutes	Bacilli	Lactobacillales	Leuconostocaceae	Leuconostoc	Leuconostoc kimchii IMSNU 11154	NC_014136			-							∆orf1	F4
Firmicutes	Bacilli	Lactobacillales	Leuconostocaceae	Oenococcus	Oenococcus oeni PSU-1	NC_008528			-							∆orf1	F4
Firmicutes	Bacilli	Lactobacillales	Leuconostocaceae	Weissella	Weissella koreensis KACC 15510	NC_015759			-							∆orf1	F4
Firmicutes	Bacilli	Lactobacillales	Lactobacillaceae	Pediococcus	Pediococcus pentosaceus SL4	NC_022780			-							∆orf1	F5
Firmicutes	Bacilli	Lactobacillales	Lactobacillaceae	Pediococcus	Pediococcus claussenii ATCC BAA-344	NC_016605			-							∆orf1	F5
Firmicutes	Bacilli	Lactobacillales	Lactobacillaceae	Lactobacillus	Lactobacillus brevis ATCC 367	NC_008497		rlmB	orf1	sigH
Firmicutes	Bacilli	Lactobacillales	Lactobacillaceae	Lactobacillus	Lactobacillus buchneri NRRL B-30929	NC_015428		rlmB	orf1	sigH
Firmicutes	Bacilli	Lactobacillales	Lactobacillaceae	Lactobacillus	Lactobacillus plantarum JDM1	NC_012984		rlmB	orf1	sigH
Firmicutes	Bacilli	Lactobacillales	Lactobacillaceae	Lactobacillus	Lactobacillus fermentum CECT 5716	NC_017465			-							∆orf1	F6
Firmicutes	Bacilli	Lactobacillales	Lactobacillaceae	Lactobacillus	Lactobacillus acidophilus La-14	NC_021181			-							∆orf1	F7
Firmicutes	Bacilli	Lactobacillales	Lactobacillaceae	Lactobacillus	Lactobacillus crispatus ST1	NC_014106			-							∆orf1	F7
Firmicutes	Bacilli	Lactobacillales	Streptococcaceae	Lactococcus	Lactococcus lactis subsp. cremoris NZ9000	NC_017949			-							∆orf1	F10
Firmicutes	Bacilli	Lactobacillales	Streptococcaceae	Lactococcus	Lactococcus garvieae ATCC 49156	NC_015930			-							∆orf1	F10
Firmicutes	Bacilli	Lactobacillales	Streptococcaceae	Streptococcus	Streptococcus thermophilus MN-ZLW-002	NC_017927			-							∆orf1	F10
Firmicutes	Bacilli	Lactobacillales	Streptococcaceae	Streptococcus	Streptococcus salivarius JIM8777	NC_017595			-							∆orf1	F10
Firmicutes	Bacilli	Lactobacillales	Streptococcaceae	Streptococcus	Streptococcus pyogenes M1	NC_020540			-							∆orf1	F10
Firmicutes	Bacilli	Lactobacillales	Streptococcaceae	Streptococcus	Streptococcus mutans LJ23	NC_017768			-							∆orf1	F10
Firmicutes	Bacilli	Lactobacillales	Streptococcaceae	Streptococcus	Streptococcus pneumoniae D39	NC_008533			-							∆orf1	F10
Firmicutes	Bacilli	Lactobacillales	Streptococcaceae	Streptococcus	Streptococcus parasanguinis FW213	NC_017905			-							∆orf1	F10
Firmicutes	Bacilli	Lactobacillales	Streptococcaceae	Streptococcus	Streptococcus intermedius C270	NC_022237			-							∆orf1	F10
Firmicutes	Bacilli	Lactobacillales	Streptococcaceae	Streptococcus	Streptococcus suis A7	NC_017622			-							∆orf1	F10
Firmicutes	Bacilli	Lactobacillales	Enterococcaceae	Enterococcus	Enterococcus hirae ATCC 9790	NC_018081		rlmB	orf1	sigH
Firmicutes	Bacilli	Lactobacillales	Enterococcaceae	Enterococcus	Enterococcus mundtii QU 25	NC_022878		rlmB	orf1	sigH
Firmicutes	Bacilli	Lactobacillales	Enterococcaceae	Enterococcus	Enterococcus faecium Aus0085	NC_021994		rlmB	orf1	sigH
Firmicutes	Bacilli	Lactobacillales	Enterococcaceae	Enterococcus	Enterococcus faecalis D32	NC_018221		rlmB	orf1	sigH
Firmicutes	Bacilli	Lactobacillales	Enterococcaceae	Enterococcus	Enterococcus casseliflavus EC20	NC_020995		rlmB	orf1	sigH
Firmicutes	Bacilli	Lactobacillales	Enterococcaceae	Melissococcus	Melissococcus plutonius ATCC 35311	NC_015516		rlmB	orf1	sigH
Firmicutes	Bacilli	Lactobacillales	Carnobacteriaceae	Carnobacterium	Carnobacterium maltaromaticum LMA28	NC_019425		rlmB	orf1	sigH
Firmicutes	Bacilli	Lactobacillales	Carnobacteriaceae	Carnobacterium	Carnobacterium inhibens subsp. gilichinskyi str. WN1359	NC_022606		rlmB	orf1	sigH
Firmicutes	Bacilli	Lactobacillales	Carnobacteriaceae	Dolosigranulum	Dolosigranulum pigrum str. 83VPs-KB5	CP041626			-							∆orf1	F11
Firmicutes	Bacilli	Bacillales	Staphylococcaceae	Staphylococcus	Staphylococcus warneri SG1	NC_020164		rlmB	orf1	sigH
Firmicutes	Bacilli	Bacillales	Staphylococcaceae	Staphylococcus	Staphylococcus epidermidis RP62A	NC_002976		rlmB	orf1	sigH
Firmicutes	Bacilli	Bacillales	Staphylococcaceae	Staphylococcus	Staphylococcus haemolyticus JCSC1435	NC_007168		rlmB	orf1	sigH
Firmicutes	Bacilli	Bacillales	Staphylococcaceae	Staphylococcus	Staphylococcus lugdunensis N920143	NC_017353		rlmB	orf1	sigH
Firmicutes	Bacilli	Bacillales	Staphylococcaceae	Staphylococcus	Staphylococcus aureus M1	NC_021059		rlmB	orf1	sigH
Firmicutes	Bacilli	Bacillales	Staphylococcaceae	Staphylococcus	Staphylococcus argenteus str. B3-25B	CP042286		rlmB	orf1	sigH
Firmicutes	Bacilli	Bacillales	Staphylococcaceae	Staphylococcus	Staphylococcus carnosus TM300	NC_012121		rlmB	orf1	sigH
Firmicutes	Bacilli	Bacillales	Staphylococcaceae	Staphylococcus	Staphylococcus pseudintermedius ED99	NC_017568		rlmB	orf1	sigH
Firmicutes	Bacilli	Bacillales	Staphylococcaceae	Macrococcus	Macrococcus caseolyticus JCSC5402	NC_011999		rlmB	orf1	sigH
Firmicutes	Bacilli	Bacillales	Staphylococcaceae	Macrococcus	Macrococcus canis str. KM0218	CP035309		rlmB	orf1	sigH
Firmicutes	Bacilli	Bacillales	Planococcaceae	Planococcus	Planococcus faecalis str. AJ003	CP019401		rlmB	orf1	sigH
Firmicutes	Bacilli	Bacillales	Planococcaceae	Planococcus	Planococcus sp. PAMC 21323	CP009129		rlmB	orf1	sigH
Firmicutes	Bacilli	Bacillales	Planococcaceae	Planococcus	Planococcus antarcticus DSM 14505	CP016534		rlmB	orf1	sigH
Firmicutes	Bacilli	Bacillales	Planococcaceae	Planomicrobium	Planomicrobium glaciei str. 46093	CP041323		rlmB	orf1	sigH
Firmicutes	Bacilli	Bacillales	Planococcaceae	Kurthia	Kurthia sp. 11kri321	CP013217		rlmB	orf1	sigH
Firmicutes	Bacilli	Bacillales	Planococcaceae	Solibacillus	Solibacillus silvestris StLB046	NC_018065		rlmB	orf1	sigH
Firmicutes	Bacilli	Bacillales	Listeriaceae	Listeria	Listeria seeligeri serovar 1/2b str. SLCC3954	NC_013891		rlmB	orf1	sigH
Firmicutes	Bacilli	Bacillales	Listeriaceae	Listeria	Listeria ivanovii PAM 55	NC_016011		rlmB	orf1	sigH
Firmicutes	Bacilli	Bacillales	Listeriaceae	Listeria	Listeria welshimeri serovar 6b str. SLCC5334	NC_008555		rlmB	orf1	sigH
Firmicutes	Bacilli	Bacillales	Listeriaceae	Listeria	Listeria monocytogenes M7	NC_017537		rlmB	orf1	sigH
Firmicutes	Bacilli	Bacillales	Bacillaceae	Bacillus (Bacillus cereus group)	Bacillus cereus NC7401	NC_016771		rlmB	orf1	sigH
Firmicutes	Bacilli	Bacillales	Bacillaceae	Bacillus (Bacillus cereus group)	Bacillus anthracis str. H9401	NC_017729		rlmB	orf1	sigH
Firmicutes	Bacilli	Bacillales	Bacillaceae	Bacillus (Bacillus cereus group)	Bacillus thuringiensis str. IS5056	NC_020376		rlmB	orf1	sigH
Firmicutes	Bacilli	Bacillales	Bacillaceae	Bacillus	Bacillus megaterium WSH-002	NC_017138		rlmB	orf1	sigH
Firmicutes	Bacilli	Bacillales	Bacillaceae	Bacillus	Bacillus subtilis PY79	NC_022898		rlmB	orf1	sigH
Firmicutes	Bacilli	Bacillales	Bacillaceae	Bacillus (Bacillus amyloliquefaciens group)	Bacillus amyloliquefaciens CC178	NC_022653		rlmB	orf1	sigH
Firmicutes	Bacilli	Bacillales	Bacillaceae	Bacillus	Bacillus paralicheniformis ATCC 9945a	NC_021362		rlmB	orf1	sigH
Firmicutes	Bacilli	Bacillales	Bacillaceae	Geobacillus	Geobacillus thermodenitrificans NG80-2	NC_009328		rlmB	orf1	sigH
Firmicutes	Bacilli	Bacillales	Bacillaceae	Geobacillus	Geobacillus genomosp. 3 str. JF8	NC_022080		rlmB	orf1	sigH
Firmicutes	Bacilli	Bacillales	Bacillaceae	Geobacillus (Geobacillus thermoleovorans group)	Geobacillus kaustophilus HTA426	NC_006510		rlmB	orf1	sigH
Firmicutes	Bacilli	Bacillales	Bacillaceae	Parageobacillus	Parageobacillus thermoglucosidasius C56-YS93	NC_015660		rlmB	orf1	sigH
Firmicutes	Bacilli	Bacillales	Bacillaceae	Anoxybacillus	Anoxybacillus flavithermus WK1	NC_011567		rlmB	orf1	sigH
Firmicutes	Bacilli	Bacillales	Bacillaceae	Bacillus	Bacillus coagulans 36D1	NC_016023		rlmB	orf1	sigH
Firmicutes	Bacilli	Bacillales	Bacillaceae	Halobacillus	Halobacillus halophilus DSM 2266	NC_017668		rlmB	orf1	sigH
Firmicutes	Bacilli	Bacillales	Bacillaceae	Bacillus	Bacillus pseudofirmus OF4	NC_013791		rlmB	orf1	sigH
Firmicutes	Bacilli	Bacillales	Bacillaceae	Bacillus	Bacillus halodurans C-125	NC_002570		rlmB	orf1	sigH
Firmicutes	Bacilli	Bacillales	Sporolactobacillaceae	unclassified	[Bacillus] selenitireducens MLS10	NC_014219		rlmB	orf1	sigH
Firmicutes	Bacilli	Bacillales	Sporolactobacillaceae	Sporolactobacillus	Sporolactobacillus terrae str. DRG1	CP025689		rlmB	orf1	sigH
Firmicutes	Bacilli	Bacillales	Thermoactinomycetaceae	Thermoactinomyces	Thermoactinomyces vulgaris str. CDF	CP036487		rlmB	orf1	sigH
Firmicutes	Bacilli	Bacillales	Thermoactinomycetaceae	Laceyella	Laceyella sacchari str. FBKL4.010	CP025943		rlmB	orf1	sigH
Firmicutes	Bacilli	Bacillales	Thermoactinomycetaceae	Desmospora	Desmospora sp. 8437	GL892032		rlmB	orf1	sigH
Firmicutes	Bacilli	Bacillales	Paenibacillaceae	Paenibacillus	Paenibacillus terrae HPL-003	NC_016641		rlmB	orf1	sigH
Firmicutes	Bacilli	Bacillales	Paenibacillaceae	Paenibacillus	Paenibacillus polymyxa SC2	NC_014622		rlmB	orf1	sigH
Firmicutes	Bacilli	Bacillales	Paenibacillaceae	Paenibacillus	Paenibacillus larvae DSM 25430	NC_023134		rlmB	orf1	sigH
Firmicutes	Bacilli	Bacillales	Alicyclobacillaceae	Kyrpidia	Kyrpidia tusciae DSM 2912	NC_014098		rlmB	orf1	sigH
Firmicutes	Bacilli	Bacillales	Alicyclobacillaceae	Alicyclobacillus	Alicyclobacillus acidocaldarius DSM 446	NC_013205		rlmB	orf1	sigH
Firmicutes	Bacilli	Bacillales	Alicyclobacillaceae	Tumebacillus	Tumebacillus avium str. AR23208	CP021434		rlmB	orf1	sigH
Firmicutes	Tissierellia	Tissierellales	Peptoniphilaceae	Finegoldia	Finegoldia magna ATCC 29328	NC_010376		rlmB	orf1	udp	tryptophan transporter	OsmC family protein	cobalamin-independent methionine synthase II family protein	PhnD/SsuA/transferrin family substrate-binding protein
Firmicutes	Tissierellia	Tissierellales	Peptoniphilaceae	Anaerococcus	Anaerococcus prevotii DSM 20548	NC_013171		rlmB	orf1	sigH
Firmicutes	Clostridia	Thermoanaerobacterales	Thermoanaerobacterales Family IV. Incertae Sedis	Mahella	Mahella australiensis 50-1 BON	NC_015520			-
Firmicutes	Clostridia	Clostridiales	Clostridiaceae	Clostridium	Clostridium perfringens ATCC 13124	NC_008261		rlmB	orf1	sigH
Firmicutes	Negativicutes	Veillonellales	Veillonellaceae	Veillonella	Veillonella parvula DSM 2008	NC_013520		rlmB	orf1	sigH
Firmicutes	Negativicutes	Acidaminococcales	Acidaminococcaceae	Acidaminococcus	Acidaminococcus fermentans DSM 20731	NC_013740			-
Firmicutes	Erysipelotrichia	Erysipelotrichales	Erysipelotrichaceae	Turicibacter	Turicibacter sp. H121	CP013476			-
Firmicutes	Erysipelotrichia	Erysipelotrichales	Erysipelotrichaceae	Erysipelothrix	Erysipelothrix rhusiopathiae SY1027	NC_021354			-
Tenericutes	Mollicutes	Acholeplasmatales	Acholeplasmataceae	Acholeplasma	Acholeplasma laidlawii PG-8A	NC_010163			-

## Sheet: sigH
Phylum	Class	Order	Family	Genus	Species	Number		Event	Group											Group	Event
Firmicutes	Bacilli	Lactobacillales	Aerococcaceae	Aerococcus	Aerococcus urinae ACS-120-V-Col10a	NC_015278						orf1	sigH	rpmG
Firmicutes	Bacilli	Lactobacillales	Aerococcaceae	Aerococcus	Aerococcus christensenii str. CCUG28831	CP014159						orf1	sigH	rpmG
Firmicutes	Bacilli	Lactobacillales	Leuconostocaceae	Leuconostoc	Leuconostoc gelidum JB7	NC_018631		F4	∆orf1		rlmB	-	sigH	phosphopyruvate hydratase	DNA-3-methyladenine glycosylase I	HD domain-containing protein	RNA degradosome polyphosphate kinase	Ppx/GppA family phosphatase		A	F12
Firmicutes	Bacilli	Lactobacillales	Leuconostocaceae	Leuconostoc	Leuconostoc kimchii IMSNU 11154	NC_014136		F4	∆orf1		rlmB	-	sigH	phosphopyruvate hydratase	DNA-3-methyladenine glycosylase I	HD domain-containing protein	RNA degradosome polyphosphate kinase	Ppx/GppA family phosphatase		A	F12
Firmicutes	Bacilli	Lactobacillales	Leuconostocaceae	Oenococcus	Oenococcus oeni PSU-1	NC_008528		F4	∆orf1		rlmB	-	sigH	-	secE					∆rpmG	F13
Firmicutes	Bacilli	Lactobacillales	Leuconostocaceae	Weissella	Weissella koreensis KACC 15510	NC_015759		F4	∆orf1		rlmB	-	sigH	rpmG
Firmicutes	Bacilli	Lactobacillales	Lactobacillaceae	Pediococcus	Pediococcus pentosaceus SL4	NC_022780		F5	∆orf1		rlmB	-	sigH	rpmG
Firmicutes	Bacilli	Lactobacillales	Lactobacillaceae	Pediococcus	Pediococcus claussenii ATCC BAA-344	NC_016605		F5	∆orf1		rlmB	-	sigH	rpmG
Firmicutes	Bacilli	Lactobacillales	Lactobacillaceae	Lactobacillus	Lactobacillus brevis ATCC 367	NC_008497						orf1	sigH	rpmG
Firmicutes	Bacilli	Lactobacillales	Lactobacillaceae	Lactobacillus	Lactobacillus buchneri NRRL B-30929	NC_015428						orf1	sigH	rpmG
Firmicutes	Bacilli	Lactobacillales	Lactobacillaceae	Lactobacillus	Lactobacillus plantarum JDM1	NC_012984						orf1	sigH	rpmG
Firmicutes	Bacilli	Lactobacillales	Lactobacillaceae	Lactobacillus	Lactobacillus fermentum CECT 5716	NC_017465		F6	∆orf1		rlmB	-	sigH	rpmG
Firmicutes	Bacilli	Lactobacillales	Lactobacillaceae	Lactobacillus	Lactobacillus acidophilus La-14	NC_021181		F7	∆orf1		rlmB	-	sigH	hypothetical protein	hypothetical protein	gluconokinase	helix-turn-helix transcriptional regulator	dxs		B	F14
Firmicutes	Bacilli	Lactobacillales	Lactobacillaceae	Lactobacillus	Lactobacillus crispatus ST1	NC_014106		F7	∆orf1		rlmB	-	sigH	hypothetical protein	gluconokinase	dxs	rpmG			B	F14
Firmicutes	Bacilli	Lactobacillales	Streptococcaceae	Lactococcus	Lactococcus lactis subsp. cremoris NZ9000	NC_017949		F10	∆sigH				-
Firmicutes	Bacilli	Lactobacillales	Streptococcaceae	Lactococcus	Lactococcus garvieae ATCC 49156	NC_015930		F10	∆sigH				-
Firmicutes	Bacilli	Lactobacillales	Streptococcaceae	Streptococcus	Streptococcus thermophilus MN-ZLW-002	NC_017927		F10	∆sigH				-
Firmicutes	Bacilli	Lactobacillales	Streptococcaceae	Streptococcus	Streptococcus salivarius JIM8777	NC_017595		F10	∆sigH				-
Firmicutes	Bacilli	Lactobacillales	Streptococcaceae	Streptococcus	Streptococcus pyogenes M1	NC_020540		F10	∆sigH				-
Firmicutes	Bacilli	Lactobacillales	Streptococcaceae	Streptococcus	Streptococcus mutans LJ23	NC_017768		F10	∆sigH				-
Firmicutes	Bacilli	Lactobacillales	Streptococcaceae	Streptococcus	Streptococcus pneumoniae D39	NC_008533		F10	∆sigH				-
Firmicutes	Bacilli	Lactobacillales	Streptococcaceae	Streptococcus	Streptococcus parasanguinis FW213	NC_017905		F10	∆sigH				-
Firmicutes	Bacilli	Lactobacillales	Streptococcaceae	Streptococcus	Streptococcus intermedius C270	NC_022237		F10	∆sigH				-
Firmicutes	Bacilli	Lactobacillales	Streptococcaceae	Streptococcus	Streptococcus suis A7	NC_017622		F10	∆sigH				-
Firmicutes	Bacilli	Lactobacillales	Enterococcaceae	Enterococcus	Enterococcus hirae ATCC 9790	NC_018081						orf1	sigH	hypothetical protein	GNAT family N-acetyltransferase	mscL	insulinase family protein	insulinase family protein		C	F8
Firmicutes	Bacilli	Lactobacillales	Enterococcaceae	Enterococcus	Enterococcus mundtii QU 25	NC_022878						orf1	sigH	veg family protein	GNAT family N-acetyltransferase	mscL	insulinase family protein	insulinase family protein		C	F8
Firmicutes	Bacilli	Lactobacillales	Enterococcaceae	Enterococcus	Enterococcus faecium Aus0085	NC_021994						orf1	sigH	veg family protein	ISL3-like element ISEfa5 family transposase	GNAT family N-acetyltransferase	mscL	insulinase family protein		C	F8
Firmicutes	Bacilli	Lactobacillales	Enterococcaceae	Enterococcus	Enterococcus faecalis D32	NC_018221						orf1	sigH	hypothetical protein	4-(cytidine 5'-diphospho)-2-C-methyl-D-erythritol kinase	zinc ABC transporter substrate-binding protein	metal ABC transporter ATP-binding protein	metal ABC transporter permease		D	F8
Firmicutes	Bacilli	Lactobacillales	Enterococcaceae	Enterococcus	Enterococcus casseliflavus EC20	NC_020995						orf1	sigH	hypothetical protein	GNAT family N-acetyltransferase	mscL	insulinase family protein	insulinase family protein		C	F8
Firmicutes	Bacilli	Lactobacillales	Enterococcaceae	Melissococcus	Melissococcus plutonius ATCC 35311	NC_015516						orf1	sigH	hypothetical protein	zinc ABC transporter substrate-binding protein	metal ABC transporter ATP-binding protein	metal ABC transporter permease	purR		E	F8
Firmicutes	Bacilli	Lactobacillales	Carnobacteriaceae	Carnobacterium	Carnobacterium maltaromaticum LMA28	NC_019425						orf1	sigH	VOC family protein	IS256-like element IS256 family transposase	sakacin-A immunity factor	bacteriocin	polyprenyl synthetase family protein		F	F8
Firmicutes	Bacilli	Lactobacillales	Carnobacteriaceae	Carnobacterium	Carnobacterium inhibens subsp. gilichinskyi str. WN1359	NC_022606						orf1	sigH	polyprenyl synthetase family protein	heptaprenyl diphosphate synthase	NADH dehydrogenase	pheromone cAD1 lipoprotein	FAD:protein FMN transferase		G	F8
Firmicutes	Bacilli	Lactobacillales	Carnobacteriaceae	Dolosigranulum	Dolosigranulum pigrum str. 83VPs-KB5	CP041626		F11	∆sigH				-
Firmicutes	Bacilli	Bacillales	Staphylococcaceae	Staphylococcus	Staphylococcus warneri SG1	NC_020164						orf1	sigH	rpmG
Firmicutes	Bacilli	Bacillales	Staphylococcaceae	Staphylococcus	Staphylococcus epidermidis RP62A	NC_002976						orf1	sigH	rpmG
Firmicutes	Bacilli	Bacillales	Staphylococcaceae	Staphylococcus	Staphylococcus haemolyticus JCSC1435	NC_007168						orf1	sigH	rpmG
Firmicutes	Bacilli	Bacillales	Staphylococcaceae	Staphylococcus	Staphylococcus lugdunensis N920143	NC_017353						orf1	sigH	rpmG
Firmicutes	Bacilli	Bacillales	Staphylococcaceae	Staphylococcus	Staphylococcus aureus M1	NC_021059						orf1	sigH	rpmG
Firmicutes	Bacilli	Bacillales	Staphylococcaceae	Staphylococcus	Staphylococcus argenteus str. B3-25B	CP042286						orf1	sigH	rpmG
Firmicutes	Bacilli	Bacillales	Staphylococcaceae	Staphylococcus	Staphylococcus carnosus TM300	NC_012121						orf1	sigH	rpmG
Firmicutes	Bacilli	Bacillales	Staphylococcaceae	Staphylococcus	Staphylococcus pseudintermedius ED99	NC_017568						orf1	sigH	rpmG
Firmicutes	Bacilli	Bacillales	Staphylococcaceae	Macrococcus	Macrococcus caseolyticus JCSC5402	NC_011999						orf1	sigH	-	secE					∆rpmG	F15
Firmicutes	Bacilli	Bacillales	Staphylococcaceae	Macrococcus	Macrococcus canis str. KM0218	CP035309						orf1	sigH	-	secE					∆rpmG	F15
Firmicutes	Bacilli	Bacillales	Planococcaceae	Planococcus	Planococcus faecalis str. AJ003	CP019401						orf1	sigH	rpmG
Firmicutes	Bacilli	Bacillales	Planococcaceae	Planococcus	Planococcus sp. PAMC 21323	CP009129						orf1	sigH	-	secE					∆rpmG	F16
Firmicutes	Bacilli	Bacillales	Planococcaceae	Planococcus	Planococcus antarcticus DSM 14505	CP016534						orf1	sigH	-	secE					∆rpmG	F17
Firmicutes	Bacilli	Bacillales	Planococcaceae	Planomicrobium	Planomicrobium glaciei str. 46093	CP041323						orf1	sigH	rpmG
Firmicutes	Bacilli	Bacillales	Planococcaceae	Kurthia	Kurthia sp. 11kri321	CP013217						orf1	sigH	-	secE					∆rpmG	F18
Firmicutes	Bacilli	Bacillales	Planococcaceae	Solibacillus	Solibacillus silvestris StLB046	NC_018065						orf1	sigH	rpmG
Firmicutes	Bacilli	Bacillales	Listeriaceae	Listeria	Listeria seeligeri serovar 1/2b str. SLCC3954	NC_013891						orf1	sigH	rpmG
Firmicutes	Bacilli	Bacillales	Listeriaceae	Listeria	Listeria ivanovii PAM 55	NC_016011						orf1	sigH	rpmG
Firmicutes	Bacilli	Bacillales	Listeriaceae	Listeria	Listeria welshimeri serovar 6b str. SLCC5334	NC_008555						orf1	sigH	rpmG
Firmicutes	Bacilli	Bacillales	Listeriaceae	Listeria	Listeria monocytogenes M7	NC_017537						orf1	sigH	rpmG
Firmicutes	Bacilli	Bacillales	Bacillaceae	Bacillus (Bacillus cereus group)	Bacillus cereus NC7401	NC_016771						orf1	sigH	rpmG
Firmicutes	Bacilli	Bacillales	Bacillaceae	Bacillus (Bacillus cereus group)	Bacillus anthracis str. H9401	NC_017729						orf1	sigH	rpmG
Firmicutes	Bacilli	Bacillales	Bacillaceae	Bacillus (Bacillus cereus group)	Bacillus thuringiensis str. IS5056	NC_020376						orf1	sigH	rpmG
Firmicutes	Bacilli	Bacillales	Bacillaceae	Bacillus	Bacillus megaterium WSH-002	NC_017138						orf1	sigH	rpmG
Firmicutes	Bacilli	Bacillales	Bacillaceae	Bacillus	Bacillus subtilis PY79	NC_022898						orf1	sigH	rpmG
Firmicutes	Bacilli	Bacillales	Bacillaceae	Bacillus (Bacillus amyloliquefaciens group)	Bacillus amyloliquefaciens CC178	NC_022653						orf1	sigH	rpmG
Firmicutes	Bacilli	Bacillales	Bacillaceae	Bacillus	Bacillus paralicheniformis ATCC 9945a	NC_021362						orf1	sigH	rpmG
Firmicutes	Bacilli	Bacillales	Bacillaceae	Geobacillus	Geobacillus thermodenitrificans NG80-2	NC_009328						orf1	sigH	rpmG
Firmicutes	Bacilli	Bacillales	Bacillaceae	Geobacillus	Geobacillus genomosp. 3 str. JF8	NC_022080						orf1	sigH	rpmG
Firmicutes	Bacilli	Bacillales	Bacillaceae	Geobacillus (Geobacillus thermoleovorans group)	Geobacillus kaustophilus HTA426	NC_006510						orf1	sigH	rpmG
Firmicutes	Bacilli	Bacillales	Bacillaceae	Parageobacillus	Parageobacillus thermoglucosidasius C56-YS93	NC_015660						orf1	sigH	rpmG
Firmicutes	Bacilli	Bacillales	Bacillaceae	Anoxybacillus	Anoxybacillus flavithermus WK1	NC_011567						orf1	sigH	rpmG
Firmicutes	Bacilli	Bacillales	Bacillaceae	Bacillus	Bacillus coagulans 36D1	NC_016023						orf1	sigH	rpmG
Firmicutes	Bacilli	Bacillales	Bacillaceae	Halobacillus	Halobacillus halophilus DSM 2266	NC_017668						orf1	sigH	rpmG
Firmicutes	Bacilli	Bacillales	Bacillaceae	Bacillus	Bacillus pseudofirmus OF4	NC_013791						orf1	sigH	rpmG
Firmicutes	Bacilli	Bacillales	Bacillaceae	Bacillus	Bacillus halodurans C-125	NC_002570						orf1	sigH	rpmG
Firmicutes	Bacilli	Bacillales	Sporolactobacillaceae	unclassified	[Bacillus] selenitireducens MLS10	NC_014219						orf1	sigH	RNA polymerase sigma factor	hypothetical protein	rpmG				H	F19
Firmicutes	Bacilli	Bacillales	Sporolactobacillaceae	Sporolactobacillus	Sporolactobacillus terrae str. DRG1	CP025689						orf1	sigH	-	secE					∆rpmG	F20
Firmicutes	Bacilli	Bacillales	Thermoactinomycetaceae	Thermoactinomyces	Thermoactinomyces vulgaris str. CDF	CP036487						orf1	sigH	rpmG
Firmicutes	Bacilli	Bacillales	Thermoactinomycetaceae	Laceyella	Laceyella sacchari str. FBKL4.010	CP025943						orf1	sigH	rpmG
Firmicutes	Bacilli	Bacillales	Thermoactinomycetaceae	Desmospora	Desmospora sp. 8437	GL892032						orf1	sigH	rpmG
Firmicutes	Bacilli	Bacillales	Paenibacillaceae	Paenibacillus	Paenibacillus terrae HPL-003	NC_016641						orf1	sigH	rpmG
Firmicutes	Bacilli	Bacillales	Paenibacillaceae	Paenibacillus	Paenibacillus polymyxa SC2	NC_014622						orf1	sigH	rpmG
Firmicutes	Bacilli	Bacillales	Paenibacillaceae	Paenibacillus	Paenibacillus larvae DSM 25430	NC_023134						orf1	sigH	rpmG
Firmicutes	Bacilli	Bacillales	Alicyclobacillaceae	Kyrpidia	Kyrpidia tusciae DSM 2912	NC_014098						orf1	sigH	DUF4338 domain-containing protein	DDE transposase family protein	rpmG				I	F21
Firmicutes	Bacilli	Bacillales	Alicyclobacillaceae	Alicyclobacillus	Alicyclobacillus acidocaldarius DSM 446	NC_013205						orf1	sigH	rpmG
Firmicutes	Bacilli	Bacillales	Alicyclobacillaceae	Tumebacillus	Tumebacillus avium str. AR23208	CP021434						orf1	sigH	rpmG
Firmicutes	Tissierellia	Tissierellales	Peptoniphilaceae	Finegoldia	Finegoldia magna ATCC 29328	NC_010376						orf1	sigH	nitroreductase	J domain-containing protein	clpB	galU	response regulator transcription factor
Firmicutes	Tissierellia	Tissierellales	Peptoniphilaceae	Anaerococcus	Anaerococcus prevotii DSM 20548	NC_013171						orf1	sigH	HPr family phosphocarrier protein	sufC	sufB	sufD	cysteine desulfurase
Firmicutes	Clostridia	Thermoanaerobacterales	Thermoanaerobacterales Family IV. Incertae Sedis	Mahella	Mahella australiensis 50-1 BON	NC_015520						-	sigH	glyT	thrT	tufB	rpmG
Firmicutes	Clostridia	Clostridiales	Clostridiaceae	Clostridium	Clostridium perfringens ATCC 13124	NC_008261						orf1	sigH	thrT	tufB	rpmG
Firmicutes	Negativicutes	Veillonellales	Veillonellaceae	Veillonella	Veillonella parvula DSM 2008	NC_013520						orf1	sigH	secG	rnr	smpB	hypothetical protein	6-carboxyhexanoate--CoA ligase
Firmicutes	Negativicutes	Acidaminococcales	Acidaminococcaceae	Acidaminococcus	Acidaminococcus fermentans DSM 20731	NC_013740						-	sigH	brxF	6-phosphofructokinase	undecaprenyl-diphosphate phosphatase	thrU	tyrU
Firmicutes	Erysipelotrichia	Erysipelotrichales	Erysipelotrichaceae	Turicibacter	Turicibacter sp. H121	CP013476						-	sigH	-	secE
Firmicutes	Erysipelotrichia	Erysipelotrichales	Erysipelotrichaceae	Erysipelothrix	Erysipelothrix rhusiopathiae SY1027	NC_021354						-	sigH	rpmG
Tenericutes	Mollicutes	Acholeplasmatales	Acholeplasmataceae	Acholeplasma	Acholeplasma laidlawii PG-8A	NC_010163						-	sigH	SHOCT domain-containing protein	rpmG

## Sheet: rpmG
Phylum	Class	Order	Family	Genus	Species	Number		Event	Group
Firmicutes	Bacilli	Lactobacillales	Aerococcaceae	Aerococcus	Aerococcus urinae ACS-120-V-Col10a	NC_015278									sigH	rpmG	secE
Firmicutes	Bacilli	Lactobacillales	Aerococcaceae	Aerococcus	Aerococcus christensenii str. CCUG28831	CP014159									sigH	rpmG	secE
Firmicutes	Bacilli	Lactobacillales	Leuconostocaceae	Leuconostoc	Leuconostoc gelidum JB7	NC_018631		F12	A		rpsD	ezrA	GNAT family N-acetyltransferase	membrane protein	TetR/AcrR family transcriptional regulator	rpmG	secE
Firmicutes	Bacilli	Lactobacillales	Leuconostocaceae	Leuconostoc	Leuconostoc kimchii IMSNU 11154	NC_014136		F12	A		DEAD/DEAH box helicase	ComF family protein	raiA	membrane protein	TetR/AcrR family transcriptional regulator	rpmG	secE
Firmicutes	Bacilli	Lactobacillales	Leuconostocaceae	Oenococcus	Oenococcus oeni PSU-1	NC_008528		F13	∆rpmG							-
Firmicutes	Bacilli	Lactobacillales	Leuconostocaceae	Weissella	Weissella koreensis KACC 15510	NC_015759									sigH	rpmG	secE
Firmicutes	Bacilli	Lactobacillales	Lactobacillaceae	Pediococcus	Pediococcus pentosaceus SL4	NC_022780									sigH	rpmG	secE
Firmicutes	Bacilli	Lactobacillales	Lactobacillaceae	Pediococcus	Pediococcus claussenii ATCC BAA-344	NC_016605									sigH	rpmG	secE
Firmicutes	Bacilli	Lactobacillales	Lactobacillaceae	Lactobacillus	Lactobacillus brevis ATCC 367	NC_008497									sigH	rpmG	secE
Firmicutes	Bacilli	Lactobacillales	Lactobacillaceae	Lactobacillus	Lactobacillus buchneri NRRL B-30929	NC_015428									sigH	rpmG	secE
Firmicutes	Bacilli	Lactobacillales	Lactobacillaceae	Lactobacillus	Lactobacillus plantarum JDM1	NC_012984									sigH	rpmG	secE
Firmicutes	Bacilli	Lactobacillales	Lactobacillaceae	Lactobacillus	Lactobacillus fermentum CECT 5716	NC_017465									sigH	rpmG	secE
Firmicutes	Bacilli	Lactobacillales	Lactobacillaceae	Lactobacillus	Lactobacillus acidophilus La-14	NC_021181		F14	B		hypothetical protein	hypothetical protein	gluconokinase	helix-turn-helix transcriptional regulator	dxs	rpmG	secE
Firmicutes	Bacilli	Lactobacillales	Lactobacillaceae	Lactobacillus	Lactobacillus crispatus ST1	NC_014106		F14	B			sigH	hypothetical protein	gluconokinase	dxs	rpmG	secE
Firmicutes	Bacilli	Lactobacillales	Streptococcaceae	Lactococcus	Lactococcus lactis subsp. cremoris NZ9000	NC_017949		F8	C		pyridoxamine 5'-phosphate oxidase family protein	DUF3290 domain-containing protein	DUF421 domain-containing protein	penicillin-binding protein 1A	acetyltransferase	rpmG	secE
Firmicutes	Bacilli	Lactobacillales	Streptococcaceae	Lactococcus	Lactococcus garvieae ATCC 49156	NC_015930		F8	C		competence protein ComGF	zinc ABC transporter substrate-binding protein	RluA family pseudouridine synthase	penicillin-binding protein 1A	acetyltransferase	rpmG	secE
Firmicutes	Bacilli	Lactobacillales	Streptococcaceae	Streptococcus	Streptococcus thermophilus MN-ZLW-002	NC_017927		F8	C		hypothetical protein	DUF2752 domain-containing protein	TM2 domain-containing protein	RluA family pseudouridine synthase	penicillin-binding protein 1A	rpmG	secE
Firmicutes	Bacilli	Lactobacillales	Streptococcaceae	Streptococcus	Streptococcus salivarius JIM8777	NC_017595		F8	C		superinfection immunity protein	DUF2752 domain-containing protein	TM2 domain-containing protein	RluA family pseudouridine synthase	penicillin-binding protein 1A	rpmG	secE
Firmicutes	Bacilli	Lactobacillales	Streptococcaceae	Streptococcus	Streptococcus pyogenes M1	NC_020540		F8	C		hypothetical protein	RluA family pseudouridine synthase	hypothetical protein	RidA family protein	penicillin-binding protein 1A	rpmG	secE
Firmicutes	Bacilli	Lactobacillales	Streptococcaceae	Streptococcus	Streptococcus mutans LJ23	NC_017768		F8	C		co-chaperone GroES	groL	hypothetical protein	RluA family pseudouridine synthase	penicillin-binding protein 1A	rpmG	secE
Firmicutes	Bacilli	Lactobacillales	Streptococcaceae	Streptococcus	Streptococcus pneumoniae D39	NC_008533		F8	C		IS630 family transposase	FtsX-like permease family protein	gap	RluA family pseudouridine synthase	penicillin-binding protein 1A	rpmG	secE
Firmicutes	Bacilli	Lactobacillales	Streptococcaceae	Streptococcus	Streptococcus parasanguinis FW213	NC_017905		F8	C		CHAP domain-containing protein	hypothetical protein	RluA family pseudouridine synthase	penicillin-binding protein 1A	zinc proteinase	rpmG	secE
Firmicutes	Bacilli	Lactobacillales	Streptococcaceae	Streptococcus	Streptococcus intermedius C270	NC_022237		F8	C		CopY/TcrY family copper transport repressor	copper-translocating P-type ATPase	heavy-metal-associated domain-containing protein	RluA family pseudouridine synthase	penicillin-binding protein 1A	rpmG	secE
Firmicutes	Bacilli	Lactobacillales	Streptococcaceae	Streptococcus	Streptococcus suis A7	NC_017622		F8	C		phosphotransferase	purR	RluA family pseudouridine synthase	NAD(P)/FAD-dependent oxidoreductase	penicillin-binding protein 1A	rpmG	secE
Firmicutes	Bacilli	Lactobacillales	Enterococcaceae	Enterococcus	Enterococcus hirae ATCC 9790	NC_018081		F8	D		histidine phosphatase family protein	ATP-dependent RecD-like DNA helicase	diacylglycerol kinase family lipid kinase	QueT transporter family protein	CBS domain-containing protein	rpmG	secE
Firmicutes	Bacilli	Lactobacillales	Enterococcaceae	Enterococcus	Enterococcus mundtii QU 25	NC_022878		F8	D		histidine phosphatase family protein	ATP-dependent RecD-like DNA helicase	YegS/Rv2252/BmrU family lipid kinase	QueT transporter family protein	CBS domain-containing protein	rpmG	secE
Firmicutes	Bacilli	Lactobacillales	Enterococcaceae	Enterococcus	Enterococcus faecium Aus0085	NC_021994		F8	D		ABC transporter permease	ABC transporter permease	diacylglycerol kinase family lipid kinase	QueT transporter family protein	CBS domain-containing protein	rpmG	secE
Firmicutes	Bacilli	Lactobacillales	Enterococcaceae	Enterococcus	Enterococcus faecalis D32	NC_018221		F8	D		xth	Gfo/Idh/MocA family oxidoreductase	UDP-N-acetylenolpyruvoylglucosamine reductase	membrane protein	CBS domain-containing protein	rpmG	secE
Firmicutes	Bacilli	Lactobacillales	Enterococcaceae	Enterococcus	Enterococcus casseliflavus EC20	NC_020995		F8	D		hypothetical protein	hypothetical protein	hypothetical protein	QueT transporter family protein	CBS domain-containing protein	rpmG	secE
Firmicutes	Bacilli	Lactobacillales	Enterococcaceae	Melissococcus	Melissococcus plutonius ATCC 35311	NC_015516		F8	D		thioredoxin reductase	exonuclease	xth	murB	CBS domain-containing protein	rpmG	secE
Firmicutes	Bacilli	Lactobacillales	Carnobacteriaceae	Carnobacterium	Carnobacterium maltaromaticum LMA28	NC_019425		F8	E		hypothetical protein	prepilin-type N-terminal cleavage/methylation domain-containing protein	FMN-binding protein	FAD:protein FMN transferase	menA	rpmG	secE
Firmicutes	Bacilli	Lactobacillales	Carnobacteriaceae	Carnobacterium	Carnobacterium inhibens subsp. gilichinskyi str. WN1359	NC_022606		F8	E		heptaprenyl diphosphate synthase	NADH dehydrogenase	pheromone cAD1 lipoprotein	FAD:protein FMN transferase	menA	rpmG	secE
Firmicutes	Bacilli	Lactobacillales	Carnobacteriaceae	Dolosigranulum	Dolosigranulum pigrum str. 83VPs-KB5	CP041626		F9	F		hypothetical protein	FAD:protein FMN transferase	sensor histidine kinase	response regulator	carbon starvation protein A	rpmG	secE
Firmicutes	Bacilli	Bacillales	Staphylococcaceae	Staphylococcus	Staphylococcus warneri SG1	NC_020164									sigH	rpmG	secE
Firmicutes	Bacilli	Bacillales	Staphylococcaceae	Staphylococcus	Staphylococcus epidermidis RP62A	NC_002976									sigH	rpmG	secE
Firmicutes	Bacilli	Bacillales	Staphylococcaceae	Staphylococcus	Staphylococcus haemolyticus JCSC1435	NC_007168									sigH	rpmG	secE
Firmicutes	Bacilli	Bacillales	Staphylococcaceae	Staphylococcus	Staphylococcus lugdunensis N920143	NC_017353									sigH	rpmG	secE
Firmicutes	Bacilli	Bacillales	Staphylococcaceae	Staphylococcus	Staphylococcus aureus M1	NC_021059									sigH	rpmG	secE
Firmicutes	Bacilli	Bacillales	Staphylococcaceae	Staphylococcus	Staphylococcus argenteus str. B3-25B	CP042286									sigH	rpmG	secE
Firmicutes	Bacilli	Bacillales	Staphylococcaceae	Staphylococcus	Staphylococcus carnosus TM300	NC_012121									sigH	rpmG	secE
Firmicutes	Bacilli	Bacillales	Staphylococcaceae	Staphylococcus	Staphylococcus pseudintermedius ED99	NC_017568									sigH	rpmG	secE
Firmicutes	Bacilli	Bacillales	Staphylococcaceae	Macrococcus	Macrococcus caseolyticus JCSC5402	NC_011999		F15	∆rpmG							-
Firmicutes	Bacilli	Bacillales	Staphylococcaceae	Macrococcus	Macrococcus canis str. KM0218	CP035309		F15	∆rpmG							-
Firmicutes	Bacilli	Bacillales	Planococcaceae	Planococcus	Planococcus faecalis str. AJ003	CP019401									sigH	rpmG	secE
Firmicutes	Bacilli	Bacillales	Planococcaceae	Planococcus	Planococcus sp. PAMC 21323	CP009129		F16	∆rpmG							-
Firmicutes	Bacilli	Bacillales	Planococcaceae	Planococcus	Planococcus antarcticus DSM 14505	CP016534		F17	∆rpmG							-
Firmicutes	Bacilli	Bacillales	Planococcaceae	Planomicrobium	Planomicrobium glaciei str. 46093	CP041323									sigH	rpmG	secE
Firmicutes	Bacilli	Bacillales	Planococcaceae	Kurthia	Kurthia sp. 11kri321	CP013217		F18	∆rpmG							-
Firmicutes	Bacilli	Bacillales	Planococcaceae	Solibacillus	Solibacillus silvestris StLB046	NC_018065									sigH	rpmG	secE
Firmicutes	Bacilli	Bacillales	Listeriaceae	Listeria	Listeria seeligeri serovar 1/2b str. SLCC3954	NC_013891									sigH	rpmG	secE
Firmicutes	Bacilli	Bacillales	Listeriaceae	Listeria	Listeria ivanovii PAM 55	NC_016011									sigH	rpmG	secE
Firmicutes	Bacilli	Bacillales	Listeriaceae	Listeria	Listeria welshimeri serovar 6b str. SLCC5334	NC_008555									sigH	rpmG	secE
Firmicutes	Bacilli	Bacillales	Listeriaceae	Listeria	Listeria monocytogenes M7	NC_017537									sigH	rpmG	secE
Firmicutes	Bacilli	Bacillales	Bacillaceae	Bacillus (Bacillus cereus group)	Bacillus cereus NC7401	NC_016771									sigH	rpmG	secE
Firmicutes	Bacilli	Bacillales	Bacillaceae	Bacillus (Bacillus cereus group)	Bacillus anthracis str. H9401	NC_017729									sigH	rpmG	secE
Firmicutes	Bacilli	Bacillales	Bacillaceae	Bacillus (Bacillus cereus group)	Bacillus thuringiensis str. IS5056	NC_020376									sigH	rpmG	secE
Firmicutes	Bacilli	Bacillales	Bacillaceae	Bacillus	Bacillus megaterium WSH-002	NC_017138									sigH	rpmG	secE
Firmicutes	Bacilli	Bacillales	Bacillaceae	Bacillus	Bacillus subtilis PY79	NC_022898									sigH	rpmG	secE
Firmicutes	Bacilli	Bacillales	Bacillaceae	Bacillus (Bacillus amyloliquefaciens group)	Bacillus amyloliquefaciens CC178	NC_022653									sigH	rpmG	secE
Firmicutes	Bacilli	Bacillales	Bacillaceae	Bacillus	Bacillus paralicheniformis ATCC 9945a	NC_021362									sigH	rpmG	secE
Firmicutes	Bacilli	Bacillales	Bacillaceae	Geobacillus	Geobacillus thermodenitrificans NG80-2	NC_009328									sigH	rpmG	secE
Firmicutes	Bacilli	Bacillales	Bacillaceae	Geobacillus	Geobacillus genomosp. 3 str. JF8	NC_022080									sigH	rpmG	secE
Firmicutes	Bacilli	Bacillales	Bacillaceae	Geobacillus (Geobacillus thermoleovorans group)	Geobacillus kaustophilus HTA426	NC_006510									sigH	rpmG	secE
Firmicutes	Bacilli	Bacillales	Bacillaceae	Parageobacillus	Parageobacillus thermoglucosidasius C56-YS93	NC_015660									sigH	rpmG	secE
Firmicutes	Bacilli	Bacillales	Bacillaceae	Anoxybacillus	Anoxybacillus flavithermus WK1	NC_011567									sigH	rpmG	secE
Firmicutes	Bacilli	Bacillales	Bacillaceae	Bacillus	Bacillus coagulans 36D1	NC_016023									sigH	rpmG	secE
Firmicutes	Bacilli	Bacillales	Bacillaceae	Halobacillus	Halobacillus halophilus DSM 2266	NC_017668									sigH	rpmG	secE
Firmicutes	Bacilli	Bacillales	Bacillaceae	Bacillus	Bacillus pseudofirmus OF4	NC_013791									sigH	rpmG	secE
Firmicutes	Bacilli	Bacillales	Bacillaceae	Bacillus	Bacillus halodurans C-125	NC_002570									sigH	rpmG	secE
Firmicutes	Bacilli	Bacillales	Sporolactobacillaceae	unclassified	[Bacillus] selenitireducens MLS10	NC_014219		F19	G				sigH	RNA polymerase sigma factor	hypothetical protein	rpmG	secE
Firmicutes	Bacilli	Bacillales	Sporolactobacillaceae	Sporolactobacillus	Sporolactobacillus terrae str. DRG1	CP025689		F20	∆rpmG							-
Firmicutes	Bacilli	Bacillales	Thermoactinomycetaceae	Thermoactinomyces	Thermoactinomyces vulgaris str. CDF	CP036487									sigH	rpmG	secE
Firmicutes	Bacilli	Bacillales	Thermoactinomycetaceae	Laceyella	Laceyella sacchari str. FBKL4.010	CP025943									sigH	rpmG	secE
Firmicutes	Bacilli	Bacillales	Thermoactinomycetaceae	Desmospora	Desmospora sp. 8437	GL892032									sigH	rpmG	secE
Firmicutes	Bacilli	Bacillales	Paenibacillaceae	Paenibacillus	Paenibacillus terrae HPL-003	NC_016641									sigH	rpmG	secE
Firmicutes	Bacilli	Bacillales	Paenibacillaceae	Paenibacillus	Paenibacillus polymyxa SC2	NC_014622									sigH	rpmG	secE
Firmicutes	Bacilli	Bacillales	Paenibacillaceae	Paenibacillus	Paenibacillus larvae DSM 25430	NC_023134									sigH	rpmG	secE
Firmicutes	Bacilli	Bacillales	Alicyclobacillaceae	Kyrpidia	Kyrpidia tusciae DSM 2912	NC_014098		F21	H				sigH	DUF4338 domain-containing protein	DDE transposase family protein	rpmG	secE
Firmicutes	Bacilli	Bacillales	Alicyclobacillaceae	Alicyclobacillus	Alicyclobacillus acidocaldarius DSM 446	NC_013205									sigH	rpmG	secE
Firmicutes	Bacilli	Bacillales	Alicyclobacillaceae	Tumebacillus	Tumebacillus avium str. AR23208	CP021434									sigH	rpmG	secE
Firmicutes	Tissierellia	Tissierellales	Peptoniphilaceae	Finegoldia	Finegoldia magna ATCC 29328	NC_010376					ylqF	ribonuclease HII	YraN family protein	MogA/MoaB family molybdenum cofactor biosynthesis protein	efp	rpmG	secE
Firmicutes	Tissierellia	Tissierellales	Peptoniphilaceae	Anaerococcus	Anaerococcus prevotii DSM 20548	NC_013171					rsmI	methyltransferase	aldehyde dehydrogenase family protein	phosphoglucosamine mutase	hypothetical protein	rpmG	secE
Firmicutes	Clostridia	Thermoanaerobacterales	Thermoanaerobacterales Family IV. Incertae Sedis	Mahella	Mahella australiensis 50-1 BON	NC_015520							glyT	thrT	tufB	rpmG	secE
Firmicutes	Clostridia	Clostridiales	Clostridiaceae	Clostridium	Clostridium perfringens ATCC 13124	NC_008261								thrT	tufB	rpmG	secE
Firmicutes	Negativicutes	Veillonellales	Veillonellaceae	Veillonella	Veillonella parvula DSM 2008	NC_013520					tRNA-Met	thrT	tRNA-Met	tufB	nitric-oxide reductase large subunit	rpmG	secE
Firmicutes	Negativicutes	Acidaminococcales	Acidaminococcaceae	Acidaminococcus	Acidaminococcus fermentans DSM 20731	NC_013740					tyrU	tRNA-Met	glyT	thrT	tufB	rpmG	secE
Firmicutes	Erysipelotrichia	Erysipelotrichales	Erysipelotrichaceae	Turicibacter	Turicibacter sp. H121	CP013476										-
Firmicutes	Erysipelotrichia	Erysipelotrichales	Erysipelotrichaceae	Erysipelothrix	Erysipelothrix rhusiopathiae SY1027	NC_021354									sigH	rpmG	secE
Tenericutes	Mollicutes	Acholeplasmatales	Acholeplasmataceae	Acholeplasma	Acholeplasma laidlawii PG-8A	NC_010163								sigH	SHOCT domain-containing protein	rpmG	secE

## Sheet: secE
Phylum	Class	Order	Family	Genus	Species	Number		Event	Group											Group	Group
Firmicutes	Bacilli	Lactobacillales	Aerococcaceae	Aerococcus	Aerococcus urinae ACS-120-V-Col10a	NC_015278						rpmG	secE	nusG
Firmicutes	Bacilli	Lactobacillales	Aerococcaceae	Aerococcus	Aerococcus christensenii str. CCUG28831	CP014159						rpmG	secE	nusG
Firmicutes	Bacilli	Lactobacillales	Leuconostocaceae	Leuconostoc	Leuconostoc gelidum JB7	NC_018631						rpmG	secE	nusG
Firmicutes	Bacilli	Lactobacillales	Leuconostocaceae	Leuconostoc	Leuconostoc kimchii IMSNU 11154	NC_014136						rpmG	secE	nusG
Firmicutes	Bacilli	Lactobacillales	Leuconostocaceae	Oenococcus	Oenococcus oeni PSU-1	NC_008528		F13	∆rpmG		sigH	-	secE	nusG
Firmicutes	Bacilli	Lactobacillales	Leuconostocaceae	Weissella	Weissella koreensis KACC 15510	NC_015759						rpmG	secE	nusG
Firmicutes	Bacilli	Lactobacillales	Lactobacillaceae	Pediococcus	Pediococcus pentosaceus SL4	NC_022780						rpmG	secE	nusG
Firmicutes	Bacilli	Lactobacillales	Lactobacillaceae	Pediococcus	Pediococcus claussenii ATCC BAA-344	NC_016605						rpmG	secE	nusG
Firmicutes	Bacilli	Lactobacillales	Lactobacillaceae	Lactobacillus	Lactobacillus brevis ATCC 367	NC_008497						rpmG	secE	nusG
Firmicutes	Bacilli	Lactobacillales	Lactobacillaceae	Lactobacillus	Lactobacillus buchneri NRRL B-30929	NC_015428						rpmG	secE	nusG
Firmicutes	Bacilli	Lactobacillales	Lactobacillaceae	Lactobacillus	Lactobacillus plantarum JDM1	NC_012984						rpmG	secE	nusG
Firmicutes	Bacilli	Lactobacillales	Lactobacillaceae	Lactobacillus	Lactobacillus fermentum CECT 5716	NC_017465						rpmG	secE	nusG
Firmicutes	Bacilli	Lactobacillales	Lactobacillaceae	Lactobacillus	Lactobacillus acidophilus La-14	NC_021181						rpmG	secE	nusG
Firmicutes	Bacilli	Lactobacillales	Lactobacillaceae	Lactobacillus	Lactobacillus crispatus ST1	NC_014106						rpmG	secE	nusG
Firmicutes	Bacilli	Lactobacillales	Streptococcaceae	Lactococcus	Lactococcus lactis subsp. cremoris NZ9000	NC_017949						rpmG	secE	nusG
Firmicutes	Bacilli	Lactobacillales	Streptococcaceae	Lactococcus	Lactococcus garvieae ATCC 49156	NC_015930						rpmG	secE	nusG
Firmicutes	Bacilli	Lactobacillales	Streptococcaceae	Streptococcus	Streptococcus thermophilus MN-ZLW-002	NC_017927						rpmG	secE	nusG
Firmicutes	Bacilli	Lactobacillales	Streptococcaceae	Streptococcus	Streptococcus salivarius JIM8777	NC_017595						rpmG	secE	nusG
Firmicutes	Bacilli	Lactobacillales	Streptococcaceae	Streptococcus	Streptococcus pyogenes M1	NC_020540						rpmG	secE	hypothetical protein	glycyl-radical enzyme activating protein	DeoR/GlpR transcriptional regulator	sugar-binding transcriptional regulator	PTS lactose/cellobiose transporter subunit IIA		A	F22
Firmicutes	Bacilli	Lactobacillales	Streptococcaceae	Streptococcus	Streptococcus mutans LJ23	NC_017768						rpmG	secE	nusG
Firmicutes	Bacilli	Lactobacillales	Streptococcaceae	Streptococcus	Streptococcus pneumoniae D39	NC_008533						rpmG	secE	nusG
Firmicutes	Bacilli	Lactobacillales	Streptococcaceae	Streptococcus	Streptococcus parasanguinis FW213	NC_017905						rpmG	secE	ISL3 family transposase	nusG					B	F23
Firmicutes	Bacilli	Lactobacillales	Streptococcaceae	Streptococcus	Streptococcus intermedius C270	NC_022237						rpmG	secE	nusG
Firmicutes	Bacilli	Lactobacillales	Streptococcaceae	Streptococcus	Streptococcus suis A7	NC_017622						rpmG	secE	nusG
Firmicutes	Bacilli	Lactobacillales	Enterococcaceae	Enterococcus	Enterococcus hirae ATCC 9790	NC_018081						rpmG	secE	nusG
Firmicutes	Bacilli	Lactobacillales	Enterococcaceae	Enterococcus	Enterococcus mundtii QU 25	NC_022878						rpmG	secE	helix-turn-helix domain-containing protein	nusG					C	F24
Firmicutes	Bacilli	Lactobacillales	Enterococcaceae	Enterococcus	Enterococcus faecium Aus0085	NC_021994						rpmG	secE	nusG
Firmicutes	Bacilli	Lactobacillales	Enterococcaceae	Enterococcus	Enterococcus faecalis D32	NC_018221						rpmG	secE	nusG
Firmicutes	Bacilli	Lactobacillales	Enterococcaceae	Enterococcus	Enterococcus casseliflavus EC20	NC_020995						rpmG	secE	nusG
Firmicutes	Bacilli	Lactobacillales	Enterococcaceae	Melissococcus	Melissococcus plutonius ATCC 35311	NC_015516						rpmG	secE	nusG
Firmicutes	Bacilli	Lactobacillales	Carnobacteriaceae	Carnobacterium	Carnobacterium maltaromaticum LMA28	NC_019425						rpmG	secE	nusG
Firmicutes	Bacilli	Lactobacillales	Carnobacteriaceae	Carnobacterium	Carnobacterium inhibens subsp. gilichinskyi str. WN1359	NC_022606						rpmG	secE	nusG
Firmicutes	Bacilli	Lactobacillales	Carnobacteriaceae	Dolosigranulum	Dolosigranulum pigrum str. 83VPs-KB5	CP041626						rpmG	secE	nusG
Firmicutes	Bacilli	Bacillales	Staphylococcaceae	Staphylococcus	Staphylococcus warneri SG1	NC_020164						rpmG	secE	nusG
Firmicutes	Bacilli	Bacillales	Staphylococcaceae	Staphylococcus	Staphylococcus epidermidis RP62A	NC_002976						rpmG	secE	nusG
Firmicutes	Bacilli	Bacillales	Staphylococcaceae	Staphylococcus	Staphylococcus haemolyticus JCSC1435	NC_007168						rpmG	secE	nusG
Firmicutes	Bacilli	Bacillales	Staphylococcaceae	Staphylococcus	Staphylococcus lugdunensis N920143	NC_017353						rpmG	secE	nusG
Firmicutes	Bacilli	Bacillales	Staphylococcaceae	Staphylococcus	Staphylococcus aureus M1	NC_021059						rpmG	secE	nusG
Firmicutes	Bacilli	Bacillales	Staphylococcaceae	Staphylococcus	Staphylococcus argenteus str. B3-25B	CP042286						rpmG	secE	nusG
Firmicutes	Bacilli	Bacillales	Staphylococcaceae	Staphylococcus	Staphylococcus carnosus TM300	NC_012121						rpmG	secE	nusG
Firmicutes	Bacilli	Bacillales	Staphylococcaceae	Staphylococcus	Staphylococcus pseudintermedius ED99	NC_017568						rpmG	secE	nusG
Firmicutes	Bacilli	Bacillales	Staphylococcaceae	Macrococcus	Macrococcus caseolyticus JCSC5402	NC_011999		F15	∆rpmG		sigH	-	secE	nusG
Firmicutes	Bacilli	Bacillales	Staphylococcaceae	Macrococcus	Macrococcus canis str. KM0218	CP035309		F15	∆rpmG		sigH	-	secE	nusG
Firmicutes	Bacilli	Bacillales	Planococcaceae	Planococcus	Planococcus faecalis str. AJ003	CP019401						rpmG	secE	nusG
Firmicutes	Bacilli	Bacillales	Planococcaceae	Planococcus	Planococcus sp. PAMC 21323	CP009129		F16	∆rpmG		sigH	-	secE	nusG
Firmicutes	Bacilli	Bacillales	Planococcaceae	Planococcus	Planococcus antarcticus DSM 14505	CP016534		F17	∆rpmG		sigH	-	secE	nusG
Firmicutes	Bacilli	Bacillales	Planococcaceae	Planomicrobium	Planomicrobium glaciei str. 46093	CP041323						rpmG	secE	nusG
Firmicutes	Bacilli	Bacillales	Planococcaceae	Kurthia	Kurthia sp. 11kri321	CP013217		F18	∆rpmG		sigH	-	secE	nusG
Firmicutes	Bacilli	Bacillales	Planococcaceae	Solibacillus	Solibacillus silvestris StLB046	NC_018065						rpmG	secE	nusG
Firmicutes	Bacilli	Bacillales	Listeriaceae	Listeria	Listeria seeligeri serovar 1/2b str. SLCC3954	NC_013891						rpmG	secE	nusG
Firmicutes	Bacilli	Bacillales	Listeriaceae	Listeria	Listeria ivanovii PAM 55	NC_016011						rpmG	secE	nusG
Firmicutes	Bacilli	Bacillales	Listeriaceae	Listeria	Listeria welshimeri serovar 6b str. SLCC5334	NC_008555						rpmG	secE	nusG
Firmicutes	Bacilli	Bacillales	Listeriaceae	Listeria	Listeria monocytogenes M7	NC_017537						rpmG	secE	nusG
Firmicutes	Bacilli	Bacillales	Bacillaceae	Bacillus (Bacillus cereus group)	Bacillus cereus NC7401	NC_016771						rpmG	secE	nusG
Firmicutes	Bacilli	Bacillales	Bacillaceae	Bacillus (Bacillus cereus group)	Bacillus anthracis str. H9401	NC_017729						rpmG	secE	nusG
Firmicutes	Bacilli	Bacillales	Bacillaceae	Bacillus (Bacillus cereus group)	Bacillus thuringiensis str. IS5056	NC_020376						rpmG	secE	nusG
Firmicutes	Bacilli	Bacillales	Bacillaceae	Bacillus	Bacillus megaterium WSH-002	NC_017138						rpmG	secE	nusG
Firmicutes	Bacilli	Bacillales	Bacillaceae	Bacillus	Bacillus subtilis PY79	NC_022898						rpmG	secE	nusG
Firmicutes	Bacilli	Bacillales	Bacillaceae	Bacillus (Bacillus amyloliquefaciens group)	Bacillus amyloliquefaciens CC178	NC_022653						rpmG	secE	nusG
Firmicutes	Bacilli	Bacillales	Bacillaceae	Bacillus	Bacillus paralicheniformis ATCC 9945a	NC_021362						rpmG	secE	nusG
Firmicutes	Bacilli	Bacillales	Bacillaceae	Geobacillus	Geobacillus thermodenitrificans NG80-2	NC_009328						rpmG	secE	nusG
Firmicutes	Bacilli	Bacillales	Bacillaceae	Geobacillus	Geobacillus genomosp. 3 str. JF8	NC_022080						rpmG	secE	nusG
Firmicutes	Bacilli	Bacillales	Bacillaceae	Geobacillus (Geobacillus thermoleovorans group)	Geobacillus kaustophilus HTA426	NC_006510						rpmG	secE	nusG
Firmicutes	Bacilli	Bacillales	Bacillaceae	Parageobacillus	Parageobacillus thermoglucosidasius C56-YS93	NC_015660						rpmG	secE	nusG
Firmicutes	Bacilli	Bacillales	Bacillaceae	Anoxybacillus	Anoxybacillus flavithermus WK1	NC_011567						rpmG	secE	nusG
Firmicutes	Bacilli	Bacillales	Bacillaceae	Bacillus	Bacillus coagulans 36D1	NC_016023						rpmG	secE	nusG
Firmicutes	Bacilli	Bacillales	Bacillaceae	Halobacillus	Halobacillus halophilus DSM 2266	NC_017668						rpmG	secE	nusG
Firmicutes	Bacilli	Bacillales	Bacillaceae	Bacillus	Bacillus pseudofirmus OF4	NC_013791						rpmG	secE	nusG
Firmicutes	Bacilli	Bacillales	Bacillaceae	Bacillus	Bacillus halodurans C-125	NC_002570						rpmG	secE	nusG
Firmicutes	Bacilli	Bacillales	Sporolactobacillaceae	unclassified	[Bacillus] selenitireducens MLS10	NC_014219						rpmG	secE	nusG
Firmicutes	Bacilli	Bacillales	Sporolactobacillaceae	Sporolactobacillus	Sporolactobacillus terrae str. DRG1	CP025689		F20	∆rpmG		sigH	-	secE	nusG
Firmicutes	Bacilli	Bacillales	Thermoactinomycetaceae	Thermoactinomyces	Thermoactinomyces vulgaris str. CDF	CP036487						rpmG	secE	nusG
Firmicutes	Bacilli	Bacillales	Thermoactinomycetaceae	Laceyella	Laceyella sacchari str. FBKL4.010	CP025943						rpmG	secE	nusG
Firmicutes	Bacilli	Bacillales	Thermoactinomycetaceae	Desmospora	Desmospora sp. 8437	GL892032						rpmG	secE	nusG
Firmicutes	Bacilli	Bacillales	Paenibacillaceae	Paenibacillus	Paenibacillus terrae HPL-003	NC_016641						rpmG	secE	nusG
Firmicutes	Bacilli	Bacillales	Paenibacillaceae	Paenibacillus	Paenibacillus polymyxa SC2	NC_014622						rpmG	secE	nusG
Firmicutes	Bacilli	Bacillales	Paenibacillaceae	Paenibacillus	Paenibacillus larvae DSM 25430	NC_023134						rpmG	secE	nusG
Firmicutes	Bacilli	Bacillales	Alicyclobacillaceae	Kyrpidia	Kyrpidia tusciae DSM 2912	NC_014098						rpmG	secE	nusG
Firmicutes	Bacilli	Bacillales	Alicyclobacillaceae	Alicyclobacillus	Alicyclobacillus acidocaldarius DSM 446	NC_013205						rpmG	secE	nusG
Firmicutes	Bacilli	Bacillales	Alicyclobacillaceae	Tumebacillus	Tumebacillus avium str. AR23208	CP021434						rpmG	secE	nusG
Firmicutes	Tissierellia	Tissierellales	Peptoniphilaceae	Finegoldia	Finegoldia magna ATCC 29328	NC_010376						rpmG	secE	nusG
Firmicutes	Tissierellia	Tissierellales	Peptoniphilaceae	Anaerococcus	Anaerococcus prevotii DSM 20548	NC_013171						rpmG	secE	nusG
Firmicutes	Clostridia	Thermoanaerobacterales	Thermoanaerobacterales Family IV. Incertae Sedis	Mahella	Mahella australiensis 50-1 BON	NC_015520						rpmG	secE	nusG
Firmicutes	Clostridia	Clostridiales	Clostridiaceae	Clostridium	Clostridium perfringens ATCC 13124	NC_008261						rpmG	secE	nusG
Firmicutes	Negativicutes	Veillonellales	Veillonellaceae	Veillonella	Veillonella parvula DSM 2008	NC_013520						rpmG	secE	nusG
Firmicutes	Negativicutes	Acidaminococcales	Acidaminococcaceae	Acidaminococcus	Acidaminococcus fermentans DSM 20731	NC_013740						rpmG	secE	nusG
Firmicutes	Erysipelotrichia	Erysipelotrichales	Erysipelotrichaceae	Turicibacter	Turicibacter sp. H121	CP013476					sigH	-	secE	nusG
Firmicutes	Erysipelotrichia	Erysipelotrichales	Erysipelotrichaceae	Erysipelothrix	Erysipelothrix rhusiopathiae SY1027	NC_021354						rpmG	secE	nusG
Tenericutes	Mollicutes	Acholeplasmatales	Acholeplasmataceae	Acholeplasma	Acholeplasma laidlawii PG-8A	NC_010163						rpmG	secE	nusG

## Sheet: nusG
Phylum	Class	Order	Family	Genus	Species	Number		Event	Group														Group	Event
Firmicutes	Bacilli	Lactobacillales	Aerococcaceae	Aerococcus	Aerococcus urinae ACS-120-V-Col10a	NC_015278									secE	nusG	hypothetical protein	rplK					A	F25
Firmicutes	Bacilli	Lactobacillales	Aerococcaceae	Aerococcus	Aerococcus christensenii str. CCUG28831	CP014159									secE	nusG	hypothetical protein	rplK					B	F25
Firmicutes	Bacilli	Lactobacillales	Leuconostocaceae	Leuconostoc	Leuconostoc gelidum JB7	NC_018631									secE	nusG	rplK
Firmicutes	Bacilli	Lactobacillales	Leuconostocaceae	Leuconostoc	Leuconostoc kimchii IMSNU 11154	NC_014136									secE	nusG	rplK
Firmicutes	Bacilli	Lactobacillales	Leuconostocaceae	Oenococcus	Oenococcus oeni PSU-1	NC_008528									secE	nusG	gluconokinase	gluconate permease	rplK				C	F26
Firmicutes	Bacilli	Lactobacillales	Leuconostocaceae	Weissella	Weissella koreensis KACC 15510	NC_015759									secE	nusG	rplK
Firmicutes	Bacilli	Lactobacillales	Lactobacillaceae	Pediococcus	Pediococcus pentosaceus SL4	NC_022780									secE	nusG	rplK
Firmicutes	Bacilli	Lactobacillales	Lactobacillaceae	Pediococcus	Pediococcus claussenii ATCC BAA-344	NC_016605									secE	nusG	rplK
Firmicutes	Bacilli	Lactobacillales	Lactobacillaceae	Lactobacillus	Lactobacillus brevis ATCC 367	NC_008497									secE	nusG	rplK
Firmicutes	Bacilli	Lactobacillales	Lactobacillaceae	Lactobacillus	Lactobacillus buchneri NRRL B-30929	NC_015428									secE	nusG	alpha/beta hydrolase	rplK					D	F27
Firmicutes	Bacilli	Lactobacillales	Lactobacillaceae	Lactobacillus	Lactobacillus plantarum JDM1	NC_012984									secE	nusG	alpha/beta hydrolase	rplK					E	F28
Firmicutes	Bacilli	Lactobacillales	Lactobacillaceae	Lactobacillus	Lactobacillus fermentum CECT 5716	NC_017465									secE	nusG	rplK
Firmicutes	Bacilli	Lactobacillales	Lactobacillaceae	Lactobacillus	Lactobacillus acidophilus La-14	NC_021181									secE	nusG	rplK
Firmicutes	Bacilli	Lactobacillales	Lactobacillaceae	Lactobacillus	Lactobacillus crispatus ST1	NC_014106									secE	nusG	rplK
Firmicutes	Bacilli	Lactobacillales	Streptococcaceae	Lactococcus	Lactococcus lactis subsp. cremoris NZ9000	NC_017949									secE	nusG	threonine synthase	MATE family efflux transporter	mscL	rpsJ	rplC		F	F29
Firmicutes	Bacilli	Lactobacillales	Streptococcaceae	Lactococcus	Lactococcus garvieae ATCC 49156	NC_015930									secE	nusG	MATE family efflux transporter	mscL	rpsJ	rplC	rplD		F	F29
Firmicutes	Bacilli	Lactobacillales	Streptococcaceae	Streptococcus	Streptococcus thermophilus MN-ZLW-002	NC_017927									secE	nusG	phosphatase PAP2 family protein	HAD family phosphatase	DeoR/GlpR transcriptional regulator	leucine--tRNA ligase	hypothetical protein		G	F29
Firmicutes	Bacilli	Lactobacillales	Streptococcaceae	Streptococcus	Streptococcus salivarius JIM8777	NC_017595									secE	nusG	phosphatase PAP2 family protein	HAD family phosphatase	DeoR/GlpR transcriptional regulator	leucine--tRNA ligase	MarR family transcriptional regulator		G	F29
Firmicutes	Bacilli	Lactobacillales	Streptococcaceae	Streptococcus	Streptococcus pyogenes M1	NC_020540		F22	A		V-type ATP synthase subunit D	toxic anion resistance protein	hypothetical protein	adenylosuccinate synthase	BMP family ABC transporter substrate-binding protein	nusG	nicotine adenine dinucleotide glycohydrolase	NAD glycohydrolase inhibitor	slo	hypothetical protein	hypothetical protein		H	F29
Firmicutes	Bacilli	Lactobacillales	Streptococcaceae	Streptococcus	Streptococcus mutans LJ23	NC_017768									secE	nusG	DUF4956 domain-containing protein	polyphosphate polymerase domain-containing protein	leucine--tRNA ligase	amino acid ABC transporter substrate-binding protein	MetQ/NlpA family ABC transporter substrate-binding protein		G	F29
Firmicutes	Bacilli	Lactobacillales	Streptococcaceae	Streptococcus	Streptococcus pneumoniae D39	NC_008533									secE	nusG	sigma-70 family RNA polymerase sigma factor	tRNA-Glu	16S rRNA	tRNA-Ala	23S rRNA		I	F29
Firmicutes	Bacilli	Lactobacillales	Streptococcaceae	Streptococcus	Streptococcus parasanguinis FW213	NC_017905		F23	B					secE	ISL3 family transposase	nusG	NUDIX hydrolase	tRNA-Cys	rpsB	tsf	IS3 family transposase		J	F29
Firmicutes	Bacilli	Lactobacillales	Streptococcaceae	Streptococcus	Streptococcus intermedius C270	NC_022237									secE	nusG	hypothetical protein	tRNA-Cys	rpsB	tsf	hypothetical protein		J	F29
Firmicutes	Bacilli	Lactobacillales	Streptococcaceae	Streptococcus	Streptococcus suis A7	NC_017622									secE	nusG	S8 family serine peptidase	tRNA-Cys	adenylate kinase	rpsB	tsf		J	F29
Firmicutes	Bacilli	Lactobacillales	Enterococcaceae	Enterococcus	Enterococcus hirae ATCC 9790	NC_018081									secE	nusG	alpha/beta hydrolase	sdaAA	sdaAB	rplK			K	F29
Firmicutes	Bacilli	Lactobacillales	Enterococcaceae	Enterococcus	Enterococcus mundtii QU 25	NC_022878		F24	C					secE	helix-turn-helix domain-containing protein	nusG	alpha/beta hydrolase	ABC transporter permease	ABC transporter permease	ABC transporter ATP-binding protein	ABC transporter ATP-binding protein		L	F29
Firmicutes	Bacilli	Lactobacillales	Enterococcaceae	Enterococcus	Enterococcus faecium Aus0085	NC_021994									secE	nusG	alpha/beta hydrolase	sdaAA	sdaAB	rplK			K	F29
Firmicutes	Bacilli	Lactobacillales	Enterococcaceae	Enterococcus	Enterococcus faecalis D32	NC_018221									secE	nusG	alpha/beta fold hydrolase	MurR/RpiR family transcriptional regulator	peptide ABC transporter substrate-binding protein	M20/M25/M40 family metallo-hydrolase	peptidase		M	F29
Firmicutes	Bacilli	Lactobacillales	Enterococcaceae	Enterococcus	Enterococcus casseliflavus EC20	NC_020995									secE	nusG	DUF1576 domain-containing protein	sdaAA	sdaAB	rplK			K	F29
Firmicutes	Bacilli	Lactobacillales	Enterococcaceae	Melissococcus	Melissococcus plutonius ATCC 35311	NC_015516									secE	nusG	serine dehydratase	alpha/beta fold hydrolase	rplK				N	F29
Firmicutes	Bacilli	Lactobacillales	Carnobacteriaceae	Carnobacterium	Carnobacterium maltaromaticum LMA28	NC_019425									secE	nusG	alpha/beta hydrolase	rplK					O	F29
Firmicutes	Bacilli	Lactobacillales	Carnobacteriaceae	Carnobacterium	Carnobacterium inhibens subsp. gilichinskyi str. WN1359	NC_022606									secE	nusG	hypothetical protein	rplK					P	F29
Firmicutes	Bacilli	Lactobacillales	Carnobacteriaceae	Dolosigranulum	Dolosigranulum pigrum str. 83VPs-KB5	CP041626									secE	nusG	rplK
Firmicutes	Bacilli	Bacillales	Staphylococcaceae	Staphylococcus	Staphylococcus warneri SG1	NC_020164									secE	nusG	rplK
Firmicutes	Bacilli	Bacillales	Staphylococcaceae	Staphylococcus	Staphylococcus epidermidis RP62A	NC_002976									secE	nusG	rplK
Firmicutes	Bacilli	Bacillales	Staphylococcaceae	Staphylococcus	Staphylococcus haemolyticus JCSC1435	NC_007168									secE	nusG	rplK
Firmicutes	Bacilli	Bacillales	Staphylococcaceae	Staphylococcus	Staphylococcus lugdunensis N920143	NC_017353									secE	nusG	rplK
Firmicutes	Bacilli	Bacillales	Staphylococcaceae	Staphylococcus	Staphylococcus aureus M1	NC_021059									secE	nusG	rplK
Firmicutes	Bacilli	Bacillales	Staphylococcaceae	Staphylococcus	Staphylococcus argenteus str. B3-25B	CP042286									secE	nusG	rplK
Firmicutes	Bacilli	Bacillales	Staphylococcaceae	Staphylococcus	Staphylococcus carnosus TM300	NC_012121									secE	nusG	rplK
Firmicutes	Bacilli	Bacillales	Staphylococcaceae	Staphylococcus	Staphylococcus pseudintermedius ED99	NC_017568									secE	nusG	rplK
Firmicutes	Bacilli	Bacillales	Staphylococcaceae	Macrococcus	Macrococcus caseolyticus JCSC5402	NC_011999									secE	nusG	rplK
Firmicutes	Bacilli	Bacillales	Staphylococcaceae	Macrococcus	Macrococcus canis str. KM0218	CP035309									secE	nusG	rplK
Firmicutes	Bacilli	Bacillales	Planococcaceae	Planococcus	Planococcus faecalis str. AJ003	CP019401									secE	nusG	rplK
Firmicutes	Bacilli	Bacillales	Planococcaceae	Planococcus	Planococcus sp. PAMC 21323	CP009129									secE	nusG	rplK
Firmicutes	Bacilli	Bacillales	Planococcaceae	Planococcus	Planococcus antarcticus DSM 14505	CP016534									secE	nusG	rplK
Firmicutes	Bacilli	Bacillales	Planococcaceae	Planomicrobium	Planomicrobium glaciei str. 46093	CP041323									secE	nusG	rplK
Firmicutes	Bacilli	Bacillales	Planococcaceae	Kurthia	Kurthia sp. 11kri321	CP013217									secE	nusG	rplK
Firmicutes	Bacilli	Bacillales	Planococcaceae	Solibacillus	Solibacillus silvestris StLB046	NC_018065									secE	nusG	rplK
Firmicutes	Bacilli	Bacillales	Listeriaceae	Listeria	Listeria seeligeri serovar 1/2b str. SLCC3954	NC_013891									secE	nusG	hypothetical protein	rplK					Q	F30
Firmicutes	Bacilli	Bacillales	Listeriaceae	Listeria	Listeria ivanovii PAM 55	NC_016011									secE	nusG	hypothetical protein	rplK					R	F30
Firmicutes	Bacilli	Bacillales	Listeriaceae	Listeria	Listeria welshimeri serovar 6b str. SLCC5334	NC_008555									secE	nusG	hypothetical protein	rplK					S	F30
Firmicutes	Bacilli	Bacillales	Listeriaceae	Listeria	Listeria monocytogenes M7	NC_017537									secE	nusG	hypothetical protein	rplK					T	F30
Firmicutes	Bacilli	Bacillales	Bacillaceae	Bacillus (Bacillus cereus group)	Bacillus cereus NC7401	NC_016771									secE	nusG	rplK
Firmicutes	Bacilli	Bacillales	Bacillaceae	Bacillus (Bacillus cereus group)	Bacillus anthracis str. H9401	NC_017729									secE	nusG	rplK
Firmicutes	Bacilli	Bacillales	Bacillaceae	Bacillus (Bacillus cereus group)	Bacillus thuringiensis str. IS5056	NC_020376									secE	nusG	rplK
Firmicutes	Bacilli	Bacillales	Bacillaceae	Bacillus	Bacillus megaterium WSH-002	NC_017138									secE	nusG	rplK
Firmicutes	Bacilli	Bacillales	Bacillaceae	Bacillus	Bacillus subtilis PY79	NC_022898									secE	nusG	rplK
Firmicutes	Bacilli	Bacillales	Bacillaceae	Bacillus (Bacillus amyloliquefaciens group)	Bacillus amyloliquefaciens CC178	NC_022653									secE	nusG	rplK
Firmicutes	Bacilli	Bacillales	Bacillaceae	Bacillus	Bacillus paralicheniformis ATCC 9945a	NC_021362									secE	nusG	rplK
Firmicutes	Bacilli	Bacillales	Bacillaceae	Geobacillus	Geobacillus thermodenitrificans NG80-2	NC_009328									secE	nusG	rplK
Firmicutes	Bacilli	Bacillales	Bacillaceae	Geobacillus	Geobacillus genomosp. 3 str. JF8	NC_022080									secE	nusG	rplK
Firmicutes	Bacilli	Bacillales	Bacillaceae	Geobacillus (Geobacillus thermoleovorans group)	Geobacillus kaustophilus HTA426	NC_006510									secE	nusG	rplK
Firmicutes	Bacilli	Bacillales	Bacillaceae	Parageobacillus	Parageobacillus thermoglucosidasius C56-YS93	NC_015660									secE	nusG	rplK
Firmicutes	Bacilli	Bacillales	Bacillaceae	Anoxybacillus	Anoxybacillus flavithermus WK1	NC_011567									secE	nusG	rplK
Firmicutes	Bacilli	Bacillales	Bacillaceae	Bacillus	Bacillus coagulans 36D1	NC_016023									secE	nusG	rplK
Firmicutes	Bacilli	Bacillales	Bacillaceae	Halobacillus	Halobacillus halophilus DSM 2266	NC_017668									secE	nusG	rplK
Firmicutes	Bacilli	Bacillales	Bacillaceae	Bacillus	Bacillus pseudofirmus OF4	NC_013791									secE	nusG	rplK
Firmicutes	Bacilli	Bacillales	Bacillaceae	Bacillus	Bacillus halodurans C-125	NC_002570									secE	nusG	rplK
Firmicutes	Bacilli	Bacillales	Sporolactobacillaceae	unclassified	[Bacillus] selenitireducens MLS10	NC_014219									secE	nusG	rplK
Firmicutes	Bacilli	Bacillales	Sporolactobacillaceae	Sporolactobacillus	Sporolactobacillus terrae str. DRG1	CP025689									secE	nusG	rplK
Firmicutes	Bacilli	Bacillales	Thermoactinomycetaceae	Thermoactinomyces	Thermoactinomyces vulgaris str. CDF	CP036487									secE	nusG	rplK
Firmicutes	Bacilli	Bacillales	Thermoactinomycetaceae	Laceyella	Laceyella sacchari str. FBKL4.010	CP025943									secE	nusG	rplK
Firmicutes	Bacilli	Bacillales	Thermoactinomycetaceae	Desmospora	Desmospora sp. 8437	GL892032									secE	nusG	rplK
Firmicutes	Bacilli	Bacillales	Paenibacillaceae	Paenibacillus	Paenibacillus terrae HPL-003	NC_016641									secE	nusG	rplK
Firmicutes	Bacilli	Bacillales	Paenibacillaceae	Paenibacillus	Paenibacillus polymyxa SC2	NC_014622									secE	nusG	rplK
Firmicutes	Bacilli	Bacillales	Paenibacillaceae	Paenibacillus	Paenibacillus larvae DSM 25430	NC_023134									secE	nusG	rplK
Firmicutes	Bacilli	Bacillales	Alicyclobacillaceae	Kyrpidia	Kyrpidia tusciae DSM 2912	NC_014098									secE	nusG	rplK
Firmicutes	Bacilli	Bacillales	Alicyclobacillaceae	Alicyclobacillus	Alicyclobacillus acidocaldarius DSM 446	NC_013205									secE	nusG	rplK
Firmicutes	Bacilli	Bacillales	Alicyclobacillaceae	Tumebacillus	Tumebacillus avium str. AR23208	CP021434									secE	nusG	rplK
Firmicutes	Tissierellia	Tissierellales	Peptoniphilaceae	Finegoldia	Finegoldia magna ATCC 29328	NC_010376									secE	nusG	rplK
Firmicutes	Tissierellia	Tissierellales	Peptoniphilaceae	Anaerococcus	Anaerococcus prevotii DSM 20548	NC_013171									secE	nusG	rplK
Firmicutes	Clostridia	Thermoanaerobacterales	Thermoanaerobacterales Family IV. Incertae Sedis	Mahella	Mahella australiensis 50-1 BON	NC_015520									secE	nusG	rplK
Firmicutes	Clostridia	Clostridiales	Clostridiaceae	Clostridium	Clostridium perfringens ATCC 13124	NC_008261									secE	nusG	rplK
Firmicutes	Negativicutes	Veillonellales	Veillonellaceae	Veillonella	Veillonella parvula DSM 2008	NC_013520									secE	nusG	rplK
Firmicutes	Negativicutes	Acidaminococcales	Acidaminococcaceae	Acidaminococcus	Acidaminococcus fermentans DSM 20731	NC_013740									secE	nusG	rplK
Firmicutes	Erysipelotrichia	Erysipelotrichales	Erysipelotrichaceae	Turicibacter	Turicibacter sp. H121	CP013476									secE	nusG	rplK
Firmicutes	Erysipelotrichia	Erysipelotrichales	Erysipelotrichaceae	Erysipelothrix	Erysipelothrix rhusiopathiae SY1027	NC_021354									secE	nusG	mevalonate kinase	diphosphomevalonate decarboxylase	phosphomevalonate kinase	type 2 isopentenyl-diphosphate Delta-isomerase	extracellular solute-binding protein
Tenericutes	Mollicutes	Acholeplasmatales	Acholeplasmataceae	Acholeplasma	Acholeplasma laidlawii PG-8A	NC_010163									secE	nusG	hypothetical protein	surface-anchored extracellular endonuclease 1	endonuclease I domain-containing protein	hypothetical protein	PqqD family protein

## Sheet: rplK
Phylum	Class	Order	Family	Genus	Species	Number		Event	Group
Firmicutes	Bacilli	Lactobacillales	Aerococcaceae	Aerococcus	Aerococcus urinae ACS-120-V-Col10a	NC_015278		F25	A					nusG	hypothetical protein	rplK	rplA
Firmicutes	Bacilli	Lactobacillales	Aerococcaceae	Aerococcus	Aerococcus christensenii str. CCUG28831	CP014159		F25	B					nusG	hypothetical protein	rplK	rplA
Firmicutes	Bacilli	Lactobacillales	Leuconostocaceae	Leuconostoc	Leuconostoc gelidum JB7	NC_018631									nusG	rplK	rplA
Firmicutes	Bacilli	Lactobacillales	Leuconostocaceae	Leuconostoc	Leuconostoc kimchii IMSNU 11154	NC_014136									nusG	rplK	rplA
Firmicutes	Bacilli	Lactobacillales	Leuconostocaceae	Oenococcus	Oenococcus oeni PSU-1	NC_008528		F26	C				nusG	gluconokinase	gluconate permease	rplK	rplA
Firmicutes	Bacilli	Lactobacillales	Leuconostocaceae	Weissella	Weissella koreensis KACC 15510	NC_015759									nusG	rplK	rplA
Firmicutes	Bacilli	Lactobacillales	Lactobacillaceae	Pediococcus	Pediococcus pentosaceus SL4	NC_022780									nusG	rplK	rplA
Firmicutes	Bacilli	Lactobacillales	Lactobacillaceae	Pediococcus	Pediococcus claussenii ATCC BAA-344	NC_016605									nusG	rplK	rplA
Firmicutes	Bacilli	Lactobacillales	Lactobacillaceae	Lactobacillus	Lactobacillus brevis ATCC 367	NC_008497									nusG	rplK	rplA
Firmicutes	Bacilli	Lactobacillales	Lactobacillaceae	Lactobacillus	Lactobacillus buchneri NRRL B-30929	NC_015428		F27	D					nusG	alpha/beta hydrolase	rplK	rplA
Firmicutes	Bacilli	Lactobacillales	Lactobacillaceae	Lactobacillus	Lactobacillus plantarum JDM1	NC_012984		F28	E					nusG	alpha/beta hydrolase	rplK	rplA
Firmicutes	Bacilli	Lactobacillales	Lactobacillaceae	Lactobacillus	Lactobacillus fermentum CECT 5716	NC_017465									nusG	rplK	rplA
Firmicutes	Bacilli	Lactobacillales	Lactobacillaceae	Lactobacillus	Lactobacillus acidophilus La-14	NC_021181									nusG	rplK	rplA
Firmicutes	Bacilli	Lactobacillales	Lactobacillaceae	Lactobacillus	Lactobacillus crispatus ST1	NC_014106									nusG	rplK	rplA
Firmicutes	Bacilli	Lactobacillales	Streptococcaceae	Lactococcus	Lactococcus lactis subsp. cremoris NZ9000	NC_017949		F29	F		S1 RNA-binding domain-containing protein	msrA	hypothetical protein	ATP-binding cassette domain-containing protein	ABC transporter permease	rplK	rplA
Firmicutes	Bacilli	Lactobacillales	Streptococcaceae	Lactococcus	Lactococcus garvieae ATCC 49156	NC_015930		F29	G		DUF1430 domain-containing protein	hypothetical protein	hypothetical protein	DUF1430 domain-containing protein	ABC transporter ATP-binding protein	rplK	rplA
Firmicutes	Bacilli	Lactobacillales	Streptococcaceae	Streptococcus	Streptococcus thermophilus MN-ZLW-002	NC_017927		F29	H		dUTP diphosphatase	radA	TIGR00266 family protein	carbonic anhydrase	DUF3397 domain-containing protein	rplK	rplA
Firmicutes	Bacilli	Lactobacillales	Streptococcaceae	Streptococcus	Streptococcus salivarius JIM8777	NC_017595		F29	H		cysteine hydrolase	radA	TIGR00266 family protein	carbonic anhydrase	DUF3397 domain-containing protein	rplK	rplA
Firmicutes	Bacilli	Lactobacillales	Streptococcaceae	Streptococcus	Streptococcus pyogenes M1	NC_020540		F29	I		metal ABC transporter ATP-binding protein	metal ABC transporter permease	peptidylprolyl isomerase	ftsK	DUF3397 domain-containing protein	rplK	rplA
Firmicutes	Bacilli	Lactobacillales	Streptococcaceae	Streptococcus	Streptococcus mutans LJ23	NC_017768		F29	I		hypothetical protein	5'-methylthioadenosine/adenosylhomocysteine nucleosidase	peptidyl-prolyl cis-trans isomerase	ftsK	DUF3397 domain-containing protein	rplK	rplA
Firmicutes	Bacilli	Lactobacillales	Streptococcaceae	Streptococcus	Streptococcus pneumoniae D39	NC_008533		F29	J		rhodanese-like domain-containing protein	brnQ	M42 family metallopeptidase	HIT family protein	M15 family metallopeptidase	rplK	rplA
Firmicutes	Bacilli	Lactobacillales	Streptococcaceae	Streptococcus	Streptococcus parasanguinis FW213	NC_017905		F29	I		hypothetical protein	ftsK	VOC family protein	HAD-IC family P-type ATPase	DUF3397 family protein	rplK	rplA
Firmicutes	Bacilli	Lactobacillales	Streptococcaceae	Streptococcus	Streptococcus intermedius C270	NC_022237		F29	I		peptidylprolyl isomerase	PspC domain-containing protein	ftsK	HAD-IC family P-type ATPase	DUF3397 family protein	rplK	rplA
Firmicutes	Bacilli	Lactobacillales	Streptococcaceae	Streptococcus	Streptococcus suis A7	NC_017622		F29	I		extracellular solute-binding protein	glycoside hydrolase family 32 protein	ftsK	VOC family protein	DUF3397 family protein	rplK	rplA
Firmicutes	Bacilli	Lactobacillales	Enterococcaceae	Enterococcus	Enterococcus hirae ATCC 9790	NC_018081		F29	K			nusG	alpha/beta hydrolase	sdaAA	sdaAB	rplK	rplA
Firmicutes	Bacilli	Lactobacillales	Enterococcaceae	Enterococcus	Enterococcus mundtii QU 25	NC_022878		F29	K		ABC transporter ATP-binding protein	amidohydrolase family protein	amidohydrolase	sdaAA	sdaAB	rplK	rplA
Firmicutes	Bacilli	Lactobacillales	Enterococcaceae	Enterococcus	Enterococcus faecium Aus0085	NC_021994		F29	K			nusG	alpha/beta hydrolase	sdaAA	sdaAB	rplK	rplA
Firmicutes	Bacilli	Lactobacillales	Enterococcaceae	Enterococcus	Enterococcus faecalis D32	NC_018221		F29	K		M20/M25/M40 family metallo-hydrolase	peptidase	sdaAA	sdaAB	Isa	rplK	rplA
Firmicutes	Bacilli	Lactobacillales	Enterococcaceae	Enterococcus	Enterococcus casseliflavus EC20	NC_020995		F29	L			nusG	DUF1576 domain-containing protein	sdaAA	sdaAB	rplK	rplA
Firmicutes	Bacilli	Lactobacillales	Enterococcaceae	Melissococcus	Melissococcus plutonius ATCC 35311	NC_015516		F29	M				nusG	serine dehydratase	alpha/beta fold hydrolase	rplK	rplA
Firmicutes	Bacilli	Lactobacillales	Carnobacteriaceae	Carnobacterium	Carnobacterium maltaromaticum LMA28	NC_019425		F29	N					nusG	alpha/beta hydrolase	rplK	rplA
Firmicutes	Bacilli	Lactobacillales	Carnobacteriaceae	Carnobacterium	Carnobacterium inhibens subsp. gilichinskyi str. WN1359	NC_022606		F29	O					nusG	hypothetical protein	rplK	rplA
Firmicutes	Bacilli	Lactobacillales	Carnobacteriaceae	Dolosigranulum	Dolosigranulum pigrum str. 83VPs-KB5	CP041626									nusG	rplK	rplA
Firmicutes	Bacilli	Bacillales	Staphylococcaceae	Staphylococcus	Staphylococcus warneri SG1	NC_020164									nusG	rplK	rplA
Firmicutes	Bacilli	Bacillales	Staphylococcaceae	Staphylococcus	Staphylococcus epidermidis RP62A	NC_002976									nusG	rplK	rplA
Firmicutes	Bacilli	Bacillales	Staphylococcaceae	Staphylococcus	Staphylococcus haemolyticus JCSC1435	NC_007168									nusG	rplK	rplA
Firmicutes	Bacilli	Bacillales	Staphylococcaceae	Staphylococcus	Staphylococcus lugdunensis N920143	NC_017353									nusG	rplK	rplA
Firmicutes	Bacilli	Bacillales	Staphylococcaceae	Staphylococcus	Staphylococcus aureus M1	NC_021059									nusG	rplK	rplA
Firmicutes	Bacilli	Bacillales	Staphylococcaceae	Staphylococcus	Staphylococcus argenteus str. B3-25B	CP042286									nusG	rplK	rplA
Firmicutes	Bacilli	Bacillales	Staphylococcaceae	Staphylococcus	Staphylococcus carnosus TM300	NC_012121									nusG	rplK	rplA
Firmicutes	Bacilli	Bacillales	Staphylococcaceae	Staphylococcus	Staphylococcus pseudintermedius ED99	NC_017568									nusG	rplK	rplA
Firmicutes	Bacilli	Bacillales	Staphylococcaceae	Macrococcus	Macrococcus caseolyticus JCSC5402	NC_011999									nusG	rplK	rplA
Firmicutes	Bacilli	Bacillales	Staphylococcaceae	Macrococcus	Macrococcus canis str. KM0218	CP035309									nusG	rplK	rplA
Firmicutes	Bacilli	Bacillales	Planococcaceae	Planococcus	Planococcus faecalis str. AJ003	CP019401									nusG	rplK	rplA
Firmicutes	Bacilli	Bacillales	Planococcaceae	Planococcus	Planococcus sp. PAMC 21323	CP009129									nusG	rplK	rplA
Firmicutes	Bacilli	Bacillales	Planococcaceae	Planococcus	Planococcus antarcticus DSM 14505	CP016534									nusG	rplK	rplA
Firmicutes	Bacilli	Bacillales	Planococcaceae	Planomicrobium	Planomicrobium glaciei str. 46093	CP041323									nusG	rplK	rplA
Firmicutes	Bacilli	Bacillales	Planococcaceae	Kurthia	Kurthia sp. 11kri321	CP013217									nusG	rplK	rplA
Firmicutes	Bacilli	Bacillales	Planococcaceae	Solibacillus	Solibacillus silvestris StLB046	NC_018065									nusG	rplK	rplA
Firmicutes	Bacilli	Bacillales	Listeriaceae	Listeria	Listeria seeligeri serovar 1/2b str. SLCC3954	NC_013891		F30	P					nusG	hypothetical protein	rplK	rplA
Firmicutes	Bacilli	Bacillales	Listeriaceae	Listeria	Listeria ivanovii PAM 55	NC_016011		F30	Q					nusG	hypothetical protein	rplK	rplA
Firmicutes	Bacilli	Bacillales	Listeriaceae	Listeria	Listeria welshimeri serovar 6b str. SLCC5334	NC_008555		F30	R					nusG	hypothetical protein	rplK	rplA
Firmicutes	Bacilli	Bacillales	Listeriaceae	Listeria	Listeria monocytogenes M7	NC_017537		F30	S					nusG	hypothetical protein	rplK	rplA
Firmicutes	Bacilli	Bacillales	Bacillaceae	Bacillus (Bacillus cereus group)	Bacillus cereus NC7401	NC_016771									nusG	rplK	rplA
Firmicutes	Bacilli	Bacillales	Bacillaceae	Bacillus (Bacillus cereus group)	Bacillus anthracis str. H9401	NC_017729									nusG	rplK	rplA
Firmicutes	Bacilli	Bacillales	Bacillaceae	Bacillus (Bacillus cereus group)	Bacillus thuringiensis str. IS5056	NC_020376									nusG	rplK	rplA
Firmicutes	Bacilli	Bacillales	Bacillaceae	Bacillus	Bacillus megaterium WSH-002	NC_017138									nusG	rplK	rplA
Firmicutes	Bacilli	Bacillales	Bacillaceae	Bacillus	Bacillus subtilis PY79	NC_022898									nusG	rplK	rplA
Firmicutes	Bacilli	Bacillales	Bacillaceae	Bacillus (Bacillus amyloliquefaciens group)	Bacillus amyloliquefaciens CC178	NC_022653									nusG	rplK	rplA
Firmicutes	Bacilli	Bacillales	Bacillaceae	Bacillus	Bacillus paralicheniformis ATCC 9945a	NC_021362									nusG	rplK	rplA
Firmicutes	Bacilli	Bacillales	Bacillaceae	Geobacillus	Geobacillus thermodenitrificans NG80-2	NC_009328									nusG	rplK	rplA
Firmicutes	Bacilli	Bacillales	Bacillaceae	Geobacillus	Geobacillus genomosp. 3 str. JF8	NC_022080									nusG	rplK	rplA
Firmicutes	Bacilli	Bacillales	Bacillaceae	Geobacillus (Geobacillus thermoleovorans group)	Geobacillus kaustophilus HTA426	NC_006510									nusG	rplK	rplA
Firmicutes	Bacilli	Bacillales	Bacillaceae	Parageobacillus	Parageobacillus thermoglucosidasius C56-YS93	NC_015660									nusG	rplK	rplA
Firmicutes	Bacilli	Bacillales	Bacillaceae	Anoxybacillus	Anoxybacillus flavithermus WK1	NC_011567									nusG	rplK	rplA
Firmicutes	Bacilli	Bacillales	Bacillaceae	Bacillus	Bacillus coagulans 36D1	NC_016023									nusG	rplK	rplA
Firmicutes	Bacilli	Bacillales	Bacillaceae	Halobacillus	Halobacillus halophilus DSM 2266	NC_017668									nusG	rplK	rplA
Firmicutes	Bacilli	Bacillales	Bacillaceae	Bacillus	Bacillus pseudofirmus OF4	NC_013791									nusG	rplK	rplA
Firmicutes	Bacilli	Bacillales	Bacillaceae	Bacillus	Bacillus halodurans C-125	NC_002570									nusG	rplK	rplA
Firmicutes	Bacilli	Bacillales	Sporolactobacillaceae	unclassified	[Bacillus] selenitireducens MLS10	NC_014219									nusG	rplK	rplA
Firmicutes	Bacilli	Bacillales	Sporolactobacillaceae	Sporolactobacillus	Sporolactobacillus terrae str. DRG1	CP025689									nusG	rplK	rplA
Firmicutes	Bacilli	Bacillales	Thermoactinomycetaceae	Thermoactinomyces	Thermoactinomyces vulgaris str. CDF	CP036487									nusG	rplK	rplA
Firmicutes	Bacilli	Bacillales	Thermoactinomycetaceae	Laceyella	Laceyella sacchari str. FBKL4.010	CP025943									nusG	rplK	rplA
Firmicutes	Bacilli	Bacillales	Thermoactinomycetaceae	Desmospora	Desmospora sp. 8437	GL892032									nusG	rplK	rplA
Firmicutes	Bacilli	Bacillales	Paenibacillaceae	Paenibacillus	Paenibacillus terrae HPL-003	NC_016641									nusG	rplK	rplA
Firmicutes	Bacilli	Bacillales	Paenibacillaceae	Paenibacillus	Paenibacillus polymyxa SC2	NC_014622									nusG	rplK	rplA
Firmicutes	Bacilli	Bacillales	Paenibacillaceae	Paenibacillus	Paenibacillus larvae DSM 25430	NC_023134									nusG	rplK	rplA
Firmicutes	Bacilli	Bacillales	Alicyclobacillaceae	Kyrpidia	Kyrpidia tusciae DSM 2912	NC_014098									nusG	rplK	rplA
Firmicutes	Bacilli	Bacillales	Alicyclobacillaceae	Alicyclobacillus	Alicyclobacillus acidocaldarius DSM 446	NC_013205									nusG	rplK	rplA
Firmicutes	Bacilli	Bacillales	Alicyclobacillaceae	Tumebacillus	Tumebacillus avium str. AR23208	CP021434									nusG	rplK	rplA
Firmicutes	Tissierellia	Tissierellales	Peptoniphilaceae	Finegoldia	Finegoldia magna ATCC 29328	NC_010376									nusG	rplK	rplA
Firmicutes	Tissierellia	Tissierellales	Peptoniphilaceae	Anaerococcus	Anaerococcus prevotii DSM 20548	NC_013171									nusG	rplK	rplA
Firmicutes	Clostridia	Thermoanaerobacterales	Thermoanaerobacterales Family IV. Incertae Sedis	Mahella	Mahella australiensis 50-1 BON	NC_015520									nusG	rplK	rplA
Firmicutes	Clostridia	Clostridiales	Clostridiaceae	Clostridium	Clostridium perfringens ATCC 13124	NC_008261									nusG	rplK	rplA
Firmicutes	Negativicutes	Veillonellales	Veillonellaceae	Veillonella	Veillonella parvula DSM 2008	NC_013520									nusG	rplK	rplA
Firmicutes	Negativicutes	Acidaminococcales	Acidaminococcaceae	Acidaminococcus	Acidaminococcus fermentans DSM 20731	NC_013740									nusG	rplK	rplA
Firmicutes	Erysipelotrichia	Erysipelotrichales	Erysipelotrichaceae	Turicibacter	Turicibacter sp. H121	CP013476									nusG	rplK	rplA
Firmicutes	Erysipelotrichia	Erysipelotrichales	Erysipelotrichaceae	Erysipelothrix	Erysipelothrix rhusiopathiae SY1027	NC_021354					rlmH	phosphocarrier protein HPr	phospho-sugar mutase	transketolase	GNAT family N-acetyltransferase	rplK	rplA
Tenericutes	Mollicutes	Acholeplasmatales	Acholeplasmataceae	Acholeplasma	Acholeplasma laidlawii PG-8A	NC_010163					hypothetical protein	hypothetical protein	membrane-anchored band 7 domain-containing protein	VOC family protein	DUF3267 domain-containing protein	rplK	rplA

[truncated: 48 more sheets: rplA, rplJ, rplL, rsmC, rpoB, rpoC, rpl7ae, rpsL, rpsG, fusA, tufA, rpsJ, rplC, rplD, rplW, rplB, rpsS, rplV, rpsC, rplP …]
