# Supplementary material for: Reconstructing the Evolutionary History of a Highly Conserved Operon Cluster in Gammaproteobacteria and Bacilli
Source: Genome Biol Evol. 2021 Mar 2;13(4):evab041. doi: 10.1093/gbe/evab041 (PMC8046335; doi:10.1093/gbe/evab041)
Supplement: evab041_Supplementary_Data [file evab041_supplementary_data.zip › Table_S4_Proteobacteria.xlsx]

## Sheet: Table_S4
							tufB operon										secE operon						rpoBC operon												str operon								S10 operon
Phylum	Class	Order	Family	Genus	Species	Accession Number	thrU	-	tyrU	-	glyT	-	thrT	-	tufB	-	tRNA-Trp	-	secE	-	nusG	-	rplK	-	rplA	-	rplJ	-	rplL	-	rpoB	-	rpoC	-	rpsL	-	rpsG	-	fusA	-	tufA	-	rpsJ	-	rplC	-	rplD	-	rplW
Proteobacteria	Gammaproteobacteria	Enterobacterales	Enterobacteriaceae	Escherichia	Escherichia coli K12	NC_000913	+		+		+		+		+		-		+		+		+		+		+		+		+		+	> 10kb	+		+		+		+	> 10kb	+		+		+		+
Proteobacteria	Gammaproteobacteria	Enterobacterales	Enterobacteriaceae	Salmonella	Salmonella enterica Typhimurium LT2	NC_003197	+		+		+		+		+		-		+		+		+		+		+		+		+		+	> 10kb	+		+		+		+	bfd - bfr - hopD	+		+		+		+
Proteobacteria	Gammaproteobacteria	Enterobacterales	Enterobacteriaceae	Salmonella	Salmonella enterica Typhi str. CT18	NC_003198	+		+		+		+		+		-		+		+		+		+		+		+		+		+	> 10kb	+		+		+		+	bfd - bfr - hopD	+		+		+		+
Proteobacteria	Gammaproteobacteria	Enterobacterales	Enterobacteriaceae	Citrobacter	Citrobacter koseri ATCC BAA-89	NC_009792	+		+		+		+		+		-		+		+		+		+		+		+		+		+	> 10kb	+		+		+		+	ferredoxin - bfd - bfr - hopD	+		+		+		+
Proteobacteria	Gammaproteobacteria	Enterobacterales	Enterobacteriaceae	Klebsiella	Klebsiella pneumoniae str. NCTC 418	CP028915	+		+		+		+		+		-		+		+		+		+		+		+		+		+	> 10kb	+		+		+		+	bfd - bfr - hopD	+		+		+		+
Proteobacteria	Gammaproteobacteria	Enterobacterales	Enterobacteriaceae	Leclercia	Leclercia sp. LSNIH3	CP026387	+		+		+		+		+		-		+		+		+		+		+		+		+		+	> 10kb	+		+		+		+	bfd - bfr - hopD	+		+		+		+
Proteobacteria	Gammaproteobacteria	Enterobacterales	Enterobacteriaceae	Enterobacter	Enterobacter sp. 638	NC_009436	+		+		+		+		+		-		+		+		+		+		+		+		+		+	> 10kb	+		+		+		+	ferredoxin - bfd - bfr - hopD	+		+		+		+
Proteobacteria	Gammaproteobacteria	Enterobacterales	Erwiniaceae	Erwinia	Erwinia pyrifoliae DSM 12163	NC_017390	+		+		+		+		+		-		+		+		+		+		+		+		+		+	> 10kb	+		+		+		+		+		+		+		+
Proteobacteria	Gammaproteobacteria	Enterobacterales	Erwiniaceae	Pantoea	Pantoea vagans C9-1	NC_014562	+		+		+		+		+		-		+		+		+		+		+		+		+		+	> 10kb	+		+		+		+	bfd - bfr - hopD	+		+		+		+
Proteobacteria	Gammaproteobacteria	Enterobacterales	Pectobacteriaceae	Dickeya	Dickeya zeae Ech586	NC_013592	+		+		+		+		+		-		+		+		+		+		+		+		+		+	> 10kb	+		+		+		+	bfd - bfr	+		+		+		+
Proteobacteria	Gammaproteobacteria	Enterobacterales	Pectobacteriaceae	Pectobacterium	Pectobacterium atrosepticum SCRI1043	NC_004547	+		+		+		+		+		-		+		+		+		+		+		+		+		+	> 10kb	+		+		+		+	bfd - bfr	+		+		+		+
Proteobacteria	Gammaproteobacteria	Enterobacterales	Yersiniaceae	Yersinia	Yersinia pestis CO92	NC_003143	+		+		+		+		+		-		+		+		+		+		+		+		+		+	> 10kb	+		+		+		+	tnp - bfd - bfr	+		+		+		+
Proteobacteria	Gammaproteobacteria	Enterobacterales	Yersiniaceae	Serratia	Serratia proteamaculans 568	NC_009832	+		+		+		+		+		-		+		+		+		+		+		+		+		+	> 10kb	+		+		+		+	bfd - bfr	+		+		+		+
Proteobacteria	Gammaproteobacteria	Enterobacterales	Hafniaceae	Edwardsiella	Edwardsiella tarda EIB202	NC_013508	+		+		+		+		+		-		+		+		+		+		+		+		+		+	> 10kb	+		+		+		+		+		+		+		+
Proteobacteria	Gammaproteobacteria	Enterobacterales	Hafniaceae	Hafnia	Hafnia paralvei str. FDAARGOS_158	CP014031	+		+		+		+		+		-		+		+		+		+		+		+		+		+	> 10kb	+		+		+		+	bfd - bfr - hopD	+		+		+		+
Proteobacteria	Gammaproteobacteria	Enterobacterales	Pectobacteriaceae	Sodalis	Sodalis glossinidius str. 'morsitans'	NC_007712	+		+		+		+		+		-		+		+		+		+		+		+		+		+	> 10kb	+		+		+		+	MFS transporter - hypothetical protein - hypothetical protein - bfd - bfr	+		+		+		+
Proteobacteria	Gammaproteobacteria	Enterobacterales	Morganellaceae	Photorhabdus	Photorhabdus luminescens TTO1	BX470251	+		+		+		+		+	tufA/B inversion	-		+		+		+		+		+		+		+		+	> 10kb	+		+		+		+	bfd - bfr ; tufA/B inversion	+		+		+		+
Proteobacteria	Gammaproteobacteria	Enterobacterales	Morganellaceae	Xenorhabdus	Xenorhabdus bovienii SS-2004	NC_013892	+		+		+		+		+	tufA/B inversion	-		+		+		+		+		+		+		+		+	> 10kb	+		+		+		+	IS110 family transposase - bfd - bfr ; tufA/B inversion	+		+		+		+
Proteobacteria	Gammaproteobacteria	Enterobacterales	Morganellaceae	Proteus	Proteus mirabilis str. HI4320	NC_010554	+		+		+		+		+	tufA/B inversion	-		+		+		+		+		+		+		+		+	> 10kb	+		+		+		+	bfd - bfr ; tufA/B inversion	+		+		+		+
Proteobacteria	Gammaproteobacteria	Enterobacterales	Budviciaceae	Budvicia	Budvicia aquatica str. FDAARGOS_387	NZ_PDDX01000001	+		+		+		+		+		-		+		+		+		+		+		+		+		+	> 10kb	+		+		+		+		+		+		+		+
Proteobacteria	Gammaproteobacteria	Orbales	Orbaceae	Frischella	Frischella perrara str. PEB0191	CP009056	+		+		+		+		+		-		+		+	> 10kb	+		+		+		+		+		+	> 10kb	+		+		+		+	> 10kb	+		+		+		+
Proteobacteria	Gammaproteobacteria	Orbales	Orbaceae	Gilliamella	Gilliamella apicola str. wkB1	CP007445	+		+		+		+		+		-		+		+	> 10kb	+		+		+		+		+		+	> 10kb	+		+		+		+	> 10kb	+		+		+		+
Proteobacteria	Gammaproteobacteria	Pasteurellales	Pasteurellaceae	Pasteurella	Pasteurella multocida str. Pm70	NC_002663	+		+		+		+		+		-		+		+		+		+	glycerate kinase - GntP family permease	+		+		+		+	> 10kb	+		+		+		+	> 10kb	+		+		+		+
Proteobacteria	Gammaproteobacteria	Pasteurellales	Pasteurellaceae	Histophilus	Haemophilus somnus 129PT	NC_008309	+		+		+		+		+		-		+		+	> 10kb	+		+		+		+	> 10kb	+		+	> 10kb	+		+		+		+	> 10kb	+		+		+		+
Proteobacteria	Gammaproteobacteria	Pasteurellales	Pasteurellaceae	Basfia	Mannheimia succiniciproducens MBEL55E	NC_006300	+		+		+		+		+	> 10kb	-		+		+		+		+		+		+		+		+	> 10kb	+		+		+		+	> 10kb	+		+		+		+
Proteobacteria	Gammaproteobacteria	Pasteurellales	Pasteurellaceae	Actinobacillus	Actinobacillus succinogenes 130Z	NC_009655	+		+		+		+		+	> 10kb	-		+		+	hypothetical protein	+		+		+		+		+		+	> 10kb	+		+		+		+	> 10kb	+		+		+		+
Proteobacteria	Gammaproteobacteria	Pasteurellales	Pasteurellaceae	Haemophilus	Haemophilus parainfluenzae T3T1	NC_015964	+		+		+		+		+	> 10kb	-		+		+		+		+	> 10kb	+		+		+		+	> 10kb	+		+		+		+	> 10kb	+		+		+		+
Proteobacteria	Gammaproteobacteria	Pasteurellales	Pasteurellaceae	Haemophilus	Haemophilus influenzae Rd KW20	NC_000907	+		+		+		+		+	> 10kb	-		+		+	> 10kb	+		+		-		-		+		+	> 10kb	+		+		+		+	> 10kb	+		+		+		+
Proteobacteria	Gammaproteobacteria	Pasteurellales	Pasteurellaceae	Actinobacillus	Actinobacillus equuli str. 19392	CP007715	+		+		+		+		+	> 10kb	-		+		+		+		+		+		+		+		+	> 10kb	+		+		+		+	> 10kb	+		+		+		+
Proteobacteria	Gammaproteobacteria	Pasteurellales	Pasteurellaceae	Actinobacillus	Actinobacillus suis H91-0380	NC_018690	+		+		+		+		+	> 10kb	-		+		+		+		+	> 10kb	+		+		+		+	> 10kb	+		+		+		+	> 10kb	+		+		+		+
Proteobacteria	Gammaproteobacteria	Pasteurellales	Pasteurellaceae	Haemophilus	Haemophilus ducreyi 35000HP	NC_002940	+		+		+		+		+	> 10kb	-		+		+		+		+		+		+		+		+	> 10kb	+		+		+		+	> 10kb	+		+		+		+
Proteobacteria	Gammaproteobacteria	Pasteurellales	Pasteurellaceae	Actinobacillus	Actinobacillus pleuropneumoniae L20	NC_009053	+		+		+		+		+	> 10kb	-		+		+		+		+		+		+	helix-turn-helix transcriptional regulator - type II toxin-antitoxin system HipA family toxin - hypothetical protein - hypothetical protein - hypothetical protein - hypothetical protein - transposase - hypothetical protein	+		+	> 10kb	+		+		+		+	> 10kb	+		+		+		+
Proteobacteria	Gammaproteobacteria	Pasteurellales	Pasteurellaceae	Actinobacillus	Actinobacillus porcitonsillarum str. 9953L55	CP029206	+		+		+		+		+	> 10kb	-		+		+		+		+		+		+	> 10kb	+		+	> 10kb	+		+		+		+	> 10kb	+		+		+		+
Proteobacteria	Gammaproteobacteria	Pasteurellales	Pasteurellaceae	Actinobacillus	Actinobacillus indolicus str. AIFJ1607	CP038145	+		+		+		+		+	> 10kb	-		+		+		+		+		+		+	AbrB/MazE/SpoVT family DNA-binding domain-containing protein - type II toxin-antitoxin system VapC family toxin - XRE family transcriptional regulator - hypothetical protein	+		+	> 10kb	+		+		+		+	> 10kb	+		+		+		+
Proteobacteria	Gammaproteobacteria	Vibrionales	Vibrionaceae	Vibrio	Vibrio cholerae O1 str. N16961	NC_002505	+		+		+		+		+		-		+		+		+		+		+		+		+		+	> 10kb	+		+		+		+	> 10kb	+		+		+		+
Proteobacteria	Gammaproteobacteria	Vibrionales	Vibrionaceae	Vibrio	Vibrio vulnificus YJ016	NC_005139	+		+		+		+		+		-		+		+		+		+		+		+		+		+	> 10kb	+		+		+		+	> 10kb	+		+		+		+
Proteobacteria	Gammaproteobacteria	Vibrionales	Vibrionaceae	Vibrio	Vibrio parahaemolyticus BB22OP	NC_019955	+		+		+		+		+		-		+		+		+		+		+		+		+		+	> 10kb	+		+		+		+	> 10kb	+		+		+		+
Proteobacteria	Gammaproteobacteria	Vibrionales	Vibrionaceae	Vibrio	Vibrio alginolyticus NBRC 15630	NC_022349	+		+		+		+		+		-		+		+		+		+		+		+		+		+	> 10kb	+		+		+		+	> 10kb	+		+		+		+
Proteobacteria	Gammaproteobacteria	Vibrionales	Vibrionaceae	Aliivibrio	Vibrio fischeri ES114	NC_006840	+		+		+		+		+		-		+		+		+		+		+		+		+		+	> 10kb	+		+		+		+		+		+		+		+
Proteobacteria	Gammaproteobacteria	Vibrionales	Vibrionaceae	Photobacterium	Photobacterium profundum SS9	NC_006370	+		+		+		+		+		-		+		+		+		+		+		+		+		+	> 10kb	+		+		+		+	bfd - bfr	+		+		+		+
Proteobacteria	Gammaproteobacteria	Aeromonadales	Aeromonadaceae	Aeromonas	Aeromonas veronii B565	NC_015424	-		+		+		-		+		+		+		+		+		+		+		+		+		+	transcriptional regulator - ridA - tusD - tusC - tusB	+		+		+		+	> 10kb	+		+		+		+
Proteobacteria	Gammaproteobacteria	Aeromonadales	Aeromonadaceae	Aeromonas	Aeromonas hydrophila ATCC 7966	NC_008570	-		+		+		-		+		+		+		+		+		+		+		+		+		+	mukF - endoribonuclease L-PSP - tusD - tusC - tusB	+		+		+		+	> 10kb	+		+		+		+
Proteobacteria	Gammaproteobacteria	Aeromonadales	Aeromonadaceae	Tolumonas	Tolumonas auensis DSM 9187	NC_012691	-		+		+		-		+		+		+		+		+		+		+		+		+		+	ridA - tusD - tusC - tusB	+		+		+		+	> 10kb	+		+		+		+
Proteobacteria	Gammaproteobacteria	Aeromonadales	Aeromonadaceae	Oceanimonas	Oceanimonas sp. GK1	NC_016745	+		+		+		+		+		+		+		+		+		+		+		+		+		+	> 10kb	+		+		+		+	> 10kb	+		+		+		+
Proteobacteria	Gammaproteobacteria	Alteromonadales	Psychromonadaceae	Psychromonas	Psychromonas sp. CNPT3	NC_020802	+		+		+	> 10kb	-		-		-		+		+		+		+		+		+		+		+	hypothetical protein - tusD - tusC - tusB	+		+		+		+	> 10kb	+		+		+		+
Proteobacteria	Gammaproteobacteria	Alteromonadales	Psychromonadaceae	Psychromonas	Psychromonas ingrahamii 37	NC_008709	+		+		+	> 10kb	-		-		-		+		+		+		+		+		+		+		+	ridA - tusD - tusC - tusB	+		+		+		+	> 10kb	+		+		+		+
Proteobacteria	Gammaproteobacteria	Alteromonadales	Moritellaceae	Moritella	Moritella yayanosii str. DB21MT	LS483250	+		+		+		+		-		-		+		+		+		+		+		+		+		+	> 10kb	+		+		+		+	> 10kb	+		+		+		+
Proteobacteria	Gammaproteobacteria	Alteromonadales	Shewanellaceae	Shewanella	Shewanella baltica OS678	NC_016901	+		+		+		+		+		-		+		+		+		+		+		+		+		+		+		+		+		+		+		+		+		+
Proteobacteria	Gammaproteobacteria	Alteromonadales	Shewanellaceae	Shewanella	Shewanella putrefaciens CN-32	NC_009438	+		+		+		+		+		-		+		+		+		+		+		+		+		+		+		+		+		+		+		+		+		+
Proteobacteria	Gammaproteobacteria	Alteromonadales	Shewanellaceae	Shewanella	Shewanella oneidensis MR-1	AE014299	+		+		+		+		+		-		+		+		+		+		+		+		+		+		+		+		+		+		+		+		+		+
Proteobacteria	Gammaproteobacteria	Alteromonadales	Shewanellaceae	Shewanella	Shewanella denitrificans OS217	NC_007954	+		+		+		-		-		-		+		+		+		+		+		+		+		+		+		+		+		+		+		+		+		+
Proteobacteria	Gammaproteobacteria	Alteromonadales	Shewanellaceae	Shewanella	Shewanella frigidimarina NCIMB 400	NC_008345	+		+		+		tRNA-Ile		+		-		+		+		+		+		+		+		+		+		+		+		+		+		+		+		+		+
Proteobacteria	Gammaproteobacteria	Alteromonadales	Shewanellaceae	Shewanella	Shewanella woodyi ATCC 51908	NC_010506	+		+		+		-		+		-		+		+		+		+		+		+		+		+		+		+		+		+		+		+		+		+
Proteobacteria	Gammaproteobacteria	Alteromonadales	Shewanellaceae	Shewanella	Shewanella pealeana ATCC 700345	NC_009901	+		+		+		-		+		-		+		+		+		+		+		+		+		+		+		+		+		+		+		+		+		+
Proteobacteria	Gammaproteobacteria	Alteromonadales	Shewanellaceae	Shewanella	Shewanella loihica PV-4	NC_009092	+		+		+		-		+		-		+		+		+		+		+		+		+		+		+		+		+		+		+		+		+		+
Proteobacteria	Gammaproteobacteria	Alteromonadales	Shewanellaceae	Shewanella	Shewanella amazonensis SB2B	NC_008700	+		+		+		+		+		-		+		+		+		+		+		+		+		+		+		+		+		+		+		+		+		+
Proteobacteria	Gammaproteobacteria	Alteromonadales	Pseudoalteromonadaceae	Pseudoalteromonas	Pseudoalteromonas tunicata str. D2	CP031961	+		+		+		+		+	fusA	+		+		+		+		+		+		+		+		+		+		+		+		+	> 10kb	+		+		+		+
Proteobacteria	Gammaproteobacteria	Alteromonadales	Pseudoalteromonadaceae	Pseudoalteromonas	Pseudoalteromonas haloplanktis str. TAC125	NC_007481	+		+		+		+		+	> 10kb	+		+		+		+		+		+		+		+		+		+		+		+		+	> 10kb	+		+		+		+
Proteobacteria	Gammaproteobacteria	Alteromonadales	Colwelliaceae	Colwellia	Colwellia psychrerythraea 34H	NC_003910	+		+		+		+		+		+		+		+	glycosyl hydrolase - ion transporter - OmpA family protein	+		+		+		+		+		+		+		+		+		+	> 10kb	+		+		+		+
Proteobacteria	Gammaproteobacteria	Alteromonadales	Idiomarinaceae	Idiomarina	Idiomarina loihiensis L2TR	NC_006512	+		+		+		+		+		+		+		+		+		+		+		+		+		+		+		+		+		+	> 10kb	+		+		+		+
Proteobacteria	Gammaproteobacteria	Alteromonadales	Pseudoalteromonadaceae	Pseudoalteromonas	Pseudoalteromonas atlantica T6c	NC_008228	+		+		+		+		+	> 10kb	+		+		+		+		+		+		+		+		+		+		+		+		+	> 10kb	+		+		+		+
Proteobacteria	Gammaproteobacteria	Alteromonadales	Alteromonadaceae	Alteromonas	Alteromonas macleodii ATCC 27126	NC_018632	+		+		+		+		-	> 10kb	+		+		+		+		+		+		+		+		+		+		+		+		+	> 10kb	+		+		+		+
Proteobacteria	Gammaproteobacteria	Cellvibrionales	Cellvibrionaceae	Saccharophagus	Saccharophagus degradans 2-40	NC_007912	+		+		+		+		-		+		+		+		+		+		+		+		+		+		+		+		+		+	> 10kb	+		+		+		+
Proteobacteria	Gammaproteobacteria	Cellvibrionales	Halieaceae	Congregibacter	Congregibacter litoralis KT71	NZ_CM002299	+	transposase	+		+		+		+		+		+		+		+		+		+		+		+		+	hypothetical protein	+		+		+		+	alpha/beta hydrolase - TM2 domain-containing protein - hypothetical protein - DUF465 domain-containing protein - TraR/DksA family transcriptional regulator	+		+		+		+
Proteobacteria	Gammaproteobacteria	Pseudomonadales	Pseudomonadaceae	Pseudomonas	Pseudomonas syringae str. DC3000	NC_004578	-		+		+		+		-		+		+		+		+		+		+		+		+		+		+		+		+		+		+		+		+		+
Proteobacteria	Gammaproteobacteria	Pseudomonadales	Pseudomonadaceae	Pseudomonas	Pseudomonas fluorescens Pf0-1	NC_007492	-		+		+		+		+		+		+		+		+		+		+		+		+		+		+		+		+		+		+		+		+		+
Proteobacteria	Gammaproteobacteria	Pseudomonadales	Pseudomonadaceae	Pseudomonas	Pseudomonas putida KT2440	NC_002947	-		+		+		+		+		+		+		+		+		+		+		+		+		+		+		+		+		+		+		+		+		+
Proteobacteria	Gammaproteobacteria	Pseudomonadales	Pseudomonadaceae	Pseudomonas	Pseudomonas entomophila str. L48	NC_008027	-		+		+		+		+		+		+		+		+		+		+		+		+		+		+		+		+		+		+		+		+		+
Proteobacteria	Gammaproteobacteria	Pseudomonadales	Pseudomonadaceae	Pseudomonas	Pseudomonas mendocina ymp	NC_009439	-		+		+		+		+		+		+		+		+		+		+		+		+		+		+		+		+		+		+		+		+		+
Proteobacteria	Gammaproteobacteria	Pseudomonadales	Pseudomonadaceae	Pseudomonas	Pseudomonas stutzeri A1501	NC_009434	-		+		+		+		+		+		+		+		+		+		+		+		+		+		+		+		+		+		+		+		+		+
Proteobacteria	Gammaproteobacteria	Pseudomonadales	Pseudomonadaceae	Pseudomonas	Pseudomonas aeruginosa PAO1	NC_002516	-		+		+		+		+		+		+		+		+		+		+		+		+		+		+		+		+		+		+		+		+		+
Proteobacteria	Gammaproteobacteria	Alteromonadales	Alteromonadaceae	Alteromonas	Marinobacter aquaeolei VT8	NC_008740	+		+		+		+		+		+		+		+		+		+		+		+		+		+		+		+		+		+		+		+		+		+
Proteobacteria	Gammaproteobacteria	Oceanospirillales	Hahellaceae	Hahella	Hahella chejuensis KCTC 2396	NC_007645	+		+		+		+		+		+		+		+		+		+		+		+		+		+		+		+		+		+		+		+		+		+
Proteobacteria	Gammaproteobacteria	Oceanospirillales	Halomonadaceae	Chromohalobacter	Chromohalobacter salexigens DSM 3043	NC_007963	-		+		+		+		-		+		+		+		+		+		+		+		+		+		+		+		+		+		+		+		+		+
Proteobacteria	Gammaproteobacteria	Oceanospirillales	Oceanospirillaceae	Marinomonas	Marinomonas sp. MWYL1	NC_009654	-		+		+		+		-		+		+		+		+		+		+		+		+		+		+		+		+		+		+		+		+		+
Proteobacteria	Gammaproteobacteria	Oceanospirillales	Alcanivoracaceae	Alcanivorax	Alcanivorax borkumensis SK2	NC_008260	+		+		+		+		+		+		+		+		+		+		+		+		+		+		+		+		+		+	> 10kb	+		+		+		+
Proteobacteria	Gammaproteobacteria	Pseudomonadales	Moraxellaceae	Acinetobacter	Acinetobacter baumannii ATCC 17978	CP000521	+		+		+		+		+		+		+		+		+		+		+		+		+		+	> 10kb	+		+		+		+	> 10kb	+		+		+		+
Proteobacteria	Gammaproteobacteria	Pseudomonadales	Moraxellaceae	Acinetobacter	Acinetobacter sp. ADP1	NC_005966	+		+		+		+		+		+		+		+		+		+		+		+		+		+	> 10kb	+		+		+		+	> 10kb	+		+		+		+
Proteobacteria	Gammaproteobacteria	Pseudomonadales	Moraxellaceae	Psychrobacter	Psychrobacter sp. PRwf-1	NC_009524	+		+		+		+		+		+		+		+		+		+		+		+		+		+	> 10kb	+		+		+		+	> 10kb	+		+		+		+
Proteobacteria	Gammaproteobacteria	Pseudomonadales	Moraxellaceae	Psychrobacter	Psychrobacter cryohalolentis K5	NC_007969	+		+		+		+		+	tufA/B inversion	+		+		+		+		+		+		+		+		+	> 10kb	+		+		+		+	> 10kb	+		+		+		+
Proteobacteria	Gammaproteobacteria	Thiotrichales	Francisellaceae	Francisella	Francisella tularensis SCHU S4	NC_006570	-		+		+		+		+		+		+		+		+		+		+		+		+		+	> 10kb	+		+		+		-		+		+		+		+
Proteobacteria	Gammaproteobacteria	Legionellales	Legionellaceae	Legionella	Legionella pneumophila str. Philadelphia 1	NC_002942	+		+		+		+		+		+		+		+		+		+		+		+		+		+		+		+		+		+		+		+		+		+
Proteobacteria	Gammaproteobacteria	Legionellales	Coxiellaceae	Coxiella	Coxiella burnetii str. RSA439	NZ_CP040059	-		+		+		+		+		+		+		+		+		+		+		+		+		+		+		+		+		+		+		+		+		+
Proteobacteria	Gammaproteobacteria	Legionellales	Coxiellaceae	Rickettsiella	Rickettsiella viridis str. Ap-RA04	AP018005	-		+		+		+		-		+		+		+		+		+		+		+		+		+	predicted oxidoreductase	+		+		+		+		+		+		+		+
Proteobacteria	Gammaproteobacteria	unclassified sulfur-oxidizing symbionts			Vesicomyosocius okutanii HA	NC_009465	-		+		+		+		+		+		+		+		+		+		+		+		+		+	> 10kb	+		+		+		+		+		+		+		+
Proteobacteria	Gammaproteobacteria	unclassified sulfur-oxidizing symbionts			Ruthia magnifica str. Cm	NC_008610	-		+		+		+		+		+		+		+		+		+		+		+		+		+	> 10kb	+		+		+		+		+		+		+		+
Proteobacteria	Gammaproteobacteria	Thiotrichales	Piscirickettsiaceae	Hydrogenovibrio	Thiomicrospira crunogena XCL-2	NC_007520	-		+		+		+		+		+		+		+		+		+		+		+		+		+		+		+		+		+		+		+		+		+
Proteobacteria	Gammaproteobacteria	Methylococcales	Methylococcaceae	Methylomonas	Methylomonas methanica MC09	NC_015572	-		+		+		+		+		+		+		+		+		+		+		+		+		+		+		+		+		+		+		+		+		+
Proteobacteria	Gammaproteobacteria	Methylococcales	Methylococcaceae	Methylococcus	Methylococcus capsulatus str. Bath	NC_002977	-		+		+		+		+		+		+		+		+		+		+		+		+		+	> 10kb	+		+		+		+		+		+		+		+
Proteobacteria	Gammaproteobacteria	Thiotrichales	Thiotrichaceae	Beggiatoa	Beggiatoa leptomitoformis str. D-401	CP018889	-		+		+		+		+		+		+		+		+		+		+		+		+		+	> 10kb	+		+		+		+		+		+		+		+
Proteobacteria	Gammaproteobacteria	Chromatiales	Chromatiaceae	Nitrosococcus	Nitrosococcus oceani ATCC 19707	CP000127	-		+		+		+		+		+		+		+		+		+		+		+		+		+		+		+		+		+		+		+		+		+
Proteobacteria	Gammaproteobacteria	Chromatiales	Ectothiorhodospiraceae	Nitrococcus	Nitrococcus mobilis Nb-231	CH672427	-		+		+		+		+		+		+		+		+		+		+		+		+		+		+		+		+		+		+		+		+		+
Proteobacteria	Gammaproteobacteria	Chromatiales	Ectothiorhodospiraceae	Halorhodospira	Halorhodospira halophila SL1	NC_008789	+		+		+		+		+		+		+		+		+		+		+		+		+		+		+		+		+		+		+		+		+		+
Proteobacteria	Gammaproteobacteria	Chromatiales	Ectothiorhodospiraceae	Alkalilimnicola	Alkalilimnicola ehrlichii MLHE-1	NC_008340	+	class I poly(R)-hydroxyalkanoic acid synthase	+		+		+		+		+		+		+		+		+		+		+		+		+		+		+		+		+		+		+		+		+
Proteobacteria	Gammaproteobacteria	Salinisphaerales	Salinisphaeraceae	Salinisphaera	Salinisphaera sp. LB1	CP029488	-		+	hypothetical protein	+		+		+		+		+		+		+		+		+		+		+		+		+		+		+		+		+		+		+		+
Proteobacteria	Gammaproteobacteria	Nevskiales	Sinobacteraceae	Solimonas	Solimonas sp. K1W22B-7	CP031704	-		+		+		+		+		+		+		+		+		+		+		+		+		+		+		+		+		+		+		+		+		+
Proteobacteria	Gammaproteobacteria	Nevskiales	Sinobacteraceae	Steroidobacter	Steroidobacter denitrificans str. DSM 18526	CP011971	-		+		+		+		+		+		+		+		+		+		+		+		+		+		+		+		+		+		+		+		+		+
Proteobacteria	Gammaproteobacteria	Xanthomondales	Xanthomonadaceae	Xanthomonas	Xanthomonas axonopodis Xac29-1	NC_020800	-		+		+		+		+		+		+		+		+		+		+		+		+		+		+		+		+		+		+		+		+		+
Proteobacteria	Gammaproteobacteria	Xanthomondales	Xanthomonadaceae	Xanthomonas	Xanthomonas campestris str. ATCC 33913	NC_003902	-		+		+		+		+		+		+		+		+		+		+		+		+		+		+		+		+		+		+		+		+		+
Proteobacteria	Gammaproteobacteria	Xanthomondales	Xanthomonadaceae	Stenotrophomonas	Stenotrophomonas maltophilia R551-3	NC_011071	-		+		+		+		+		+		+		+		+		+		+		+		+		+		+		+		+		+		+		+		+		+
Proteobacteria	Gammaproteobacteria	Xanthomondales	Xanthomonadaceae	Xylella	Xylella fastidiosa 9a5c	NC_002488	-		+		+		+		+		+		+		+		+		+		+		+		+		+		+		+		+		+	> 10kb	+		+		+		+
Proteobacteria	Gammaproteobacteria	Cardiobacteriales	Cardiobacteriaceae	Cardiobacterium	Cardiobacterium hominis str. NCTC10426	LR134365	-		+		+		+		+		+		+		+		+		+		+		+		+		+		+		+		+		+		+		+		+		+
Proteobacteria	Gammaproteobacteria	Cardiobacteriales	Cardiobacteriaceae	Dichelobacter	Dichelobacter nodosus VCS1703A	NC_009446	-		+		+		+		+		+		+		+		+		+		+		+		+		+		+		+		+		+		+		+		+		+
Proteobacteria	Betaproteobacteria	Neisseriales	Chromobacteriaceae	Chromobacterium	Chromobacterium violaceum ATCC 12472	NC_005085	-		+		+		+		+		+		+		+		+		+		+		+		+		+		+		+		+		+		+		+		+		+
Proteobacteria	Betaproteobacteria	Burkholderiales	Burkholderiaceae	Ralstonia	Ralstonia solanacearum GMI1000	NC_003295	-		+		+		+		+		+		+		+		+		+		+		+		+		+	DUF2138 domain-containing protein - DUF1175 domain-containing protein - alpha-2-macroglobulin family protein - DUF2300 domain-containing protein - DUF2135 domain-containing protein - DUF2135 domain-containing protein - DUF2135 domain-containing protein - class I SAM-dependent methyltransferase - recQ	+		+		+		+		+		+		+		+
Proteobacteria	Acidithiobacillia	Acidithiobacillales	Acidithiobacillaceae	Acidithiobacillus	Acidithiobacillus caldus SM-1	NC_015850	-		+		+		+		+		+		+		+		+		+		+		+		+		+		+		+		+		+		+		+		+		+
Proteobacteria	Acidithiobacillia	Acidithiobacillales	Acidithiobacillaceae	Acidithiobacillus	Acidithiobacillus ferrooxidans ATCC 23270	NC_011761	-		+		+		+		+		+		+		+		+		+		+		+		+		+		+		+		+		+		+		+		+		+
Proteobacteria	Alphaproteobacteria	Rhodospirillales	Rhodospirillaceae	Rhodospirillum	Rhodospirillum rubrum ATCC 11170	NC_007643	-		+		+		-		+		+		+		+		+		+		+		+		+		+		+		+		+		+		+		+		+		+
Proteobacteria	Alphaproteobacteria	Rhizobiales	Rhizobiaceae	Sinorhizobium	Sinorhizobium meliloti 1021	NC_003047	-		+		+		-		+	hypothetical protein - oxidoreductase	+		+		+		+		+		+		+		+		+	hypothetical protein	+		+		+		+		+		+		+		+
Proteobacteria	Epsilonproteobacteria	Campylobacterales	Helicobacteraceae	Helicobacter	Helicobacter pylori J99	NC_000921	+		+		+		+		+	rpmG	+		+		+		+		+		+		+		+	rpoBC fusion	+		+		+		+		-	> 10kb	+		+		+		+
Proteobacteria	Epsilonproteobacteria	Campylobacterales	Campylobacteraceae	Campylobacter	Campylobacter jejuni 269.97	NC_009707	+		+		+		+		+	rpmG	+		+		+		+		+		+		+		+		+	IclR family transcriptional regulator - dihydrodipicolinate synthase family protein - altronate hydrolase - altronate hydrolase - MFS transporter - SDR family oxidoreductase - L-fucose:H+ symporter permease - amidohydrolase family protein - L-rhamnose mutarotase - aldA	+		+		+		-	> 10kb	+		+		+		+
Proteobacteria	Deltaproteobacteria	Desulfuromonadales	Geobacteraceae	Geobacter	Geobacter sulfurreducens KN400	NC_017454	+		+		+		+		+	rpmG	+		+		+		+		+		+		+		+		+		+		+		+		+		+		+		+		+
Proteobacteria	Deltaproteobacteria	Myxococcales	Cystobacterineae	Myxococcus	Myxococcus macrosporus str. HW-1	NC_015711	+		+		+		+		+	hypothetical protein - rpmG	+		+		+		+		+		+		+		+		+	> 10kb	+		+		+		+		+		-		+		+
Acidobacteria	Acidobacteria	Acidobacteriales	Acidobacteriaceae	Candidatus Koribacter	Candidatus Koribacter versatilis Ellin345	NC_008009	+		+		+		+		+	rpmG	+		+		+		+		+		+		+		+		+	> 10kb	+		+		+		+		+		+		+		+
Acidobacteria	Acidobacteria	Acidobacteriales	Acidobacteriaceae	Acidobacterium	Acidobacterium capsulatum ATCC 51196	NC_012483	+		+		+		+		+	rpmG	+		+		+		+		+		+		+		+		+	> 10kb	+		+		+		+		+		+		+		+
							Legend
								Gene deletion or replacement
								Connection with full support
								Connection with partial support (< 10 kb distance)
								Connection with no support (> 10 kb distance)
								Connected events
[truncated: 48 more columns]

## Sheet: tufB
Phylum	Class	Order	Family	Genus	Species	Accession Number									Group	Event
Proteobacteria	Gammaproteobacteria	Enterobacterales	Enterobacteriaceae	Escherichia	Escherichia coli K12	NC_000913		tufB	-	secE					∆tRNA-Trp	P1
Proteobacteria	Gammaproteobacteria	Enterobacterales	Enterobacteriaceae	Salmonella	Salmonella enterica Typhimurium LT2	NC_003197		tufB	-	secE					∆tRNA-Trp	P1
Proteobacteria	Gammaproteobacteria	Enterobacterales	Enterobacteriaceae	Salmonella	Salmonella enterica Typhi str. CT18	NC_003198		tufB	-	secE					∆tRNA-Trp	P1
Proteobacteria	Gammaproteobacteria	Enterobacterales	Enterobacteriaceae	Citrobacter	Citrobacter koseri ATCC BAA-89	NC_009792		tufB	-	secE					∆tRNA-Trp	P1
Proteobacteria	Gammaproteobacteria	Enterobacterales	Enterobacteriaceae	Klebsiella	Klebsiella pneumoniae str. NCTC 418	CP028915		tufB	-	secE					∆tRNA-Trp	P1
Proteobacteria	Gammaproteobacteria	Enterobacterales	Enterobacteriaceae	Leclercia	Leclercia sp. LSNIH3	CP026387		tufB	-	secE					∆tRNA-Trp	P1
Proteobacteria	Gammaproteobacteria	Enterobacterales	Enterobacteriaceae	Enterobacter	Enterobacter sp. 638	NC_009436		tufB	-	secE					∆tRNA-Trp	P1
Proteobacteria	Gammaproteobacteria	Enterobacterales	Erwiniaceae	Erwinia	Erwinia pyrifoliae DSM 12163	NC_017390		tufB	-	secE					∆tRNA-Trp	P1
Proteobacteria	Gammaproteobacteria	Enterobacterales	Erwiniaceae	Pantoea	Pantoea vagans C9-1	NC_014562		tufB	-	secE					∆tRNA-Trp	P1
Proteobacteria	Gammaproteobacteria	Enterobacterales	Pectobacteriaceae	Dickeya	Dickeya zeae Ech586	NC_013592		tufB	-	secE					∆tRNA-Trp	P1
Proteobacteria	Gammaproteobacteria	Enterobacterales	Pectobacteriaceae	Pectobacterium	Pectobacterium atrosepticum SCRI1043	NC_004547		tufB	-	secE					∆tRNA-Trp	P1
Proteobacteria	Gammaproteobacteria	Enterobacterales	Yersiniaceae	Yersinia	Yersinia pestis CO92	NC_003143		tufB	-	secE					∆tRNA-Trp	P1
Proteobacteria	Gammaproteobacteria	Enterobacterales	Yersiniaceae	Serratia	Serratia proteamaculans 568	NC_009832		tufB	-	secE					∆tRNA-Trp	P1
Proteobacteria	Gammaproteobacteria	Enterobacterales	Hafniaceae	Edwardsiella	Edwardsiella tarda EIB202	NC_013508		tufB	-	secE					∆tRNA-Trp	P1
Proteobacteria	Gammaproteobacteria	Enterobacterales	Hafniaceae	Hafnia	Hafnia paralvei str. FDAARGOS_158	CP014031		tufB	-	secE					∆tRNA-Trp	P1
Proteobacteria	Gammaproteobacteria	Enterobacterales	Pectobacteriaceae	Sodalis	Sodalis glossinidius str. 'morsitans'	NC_007712		tufB	-	secE					∆tRNA-Trp	P1
Proteobacteria	Gammaproteobacteria	Enterobacterales	Morganellaceae	Photorhabdus	Photorhabdus luminescens TTO1	BX470251		tufB	bfd	bfr	rpsJ	rplC	rplD		A	P2
Proteobacteria	Gammaproteobacteria	Enterobacterales	Morganellaceae	Xenorhabdus	Xenorhabdus bovienii SS-2004	NC_013892		tufB	IS110 family transposase	bfd	bfr	rpsJ	rplC		A	P2
Proteobacteria	Gammaproteobacteria	Enterobacterales	Morganellaceae	Proteus	Proteus mirabilis str. HI4320	NC_010554		tufB	bfd	bfr	rpsJ	rplC	rplD		A	P2
Proteobacteria	Gammaproteobacteria	Enterobacterales	Budviciaceae	Budvicia	Budvicia aquatica str. FDAARGOS_387	NZ_PDDX01000001		tufB	-	secE					∆tRNA-Trp	P1
Proteobacteria	Gammaproteobacteria	Orbales	Orbaceae	Frischella	Frischella perrara str. PEB0191	CP009056		tufB	-	secE					∆tRNA-Trp	P1
Proteobacteria	Gammaproteobacteria	Orbales	Orbaceae	Gilliamella	Gilliamella apicola str. wkB1	CP007445		tufB	-	secE					∆tRNA-Trp	P1
Proteobacteria	Gammaproteobacteria	Pasteurellales	Pasteurellaceae	Pasteurella	Pasteurella multocida str. Pm70	NC_002663		tufB	-	secE					∆tRNA-Trp	P1
Proteobacteria	Gammaproteobacteria	Pasteurellales	Pasteurellaceae	Histophilus	Haemophilus somnus 129PT	NC_008309		tufB	-	secE					∆tRNA-Trp	P1
Proteobacteria	Gammaproteobacteria	Pasteurellales	Pasteurellaceae	Basfia	Mannheimia succiniciproducens MBEL55E	NC_006300		tufB	DeoR/GlpR family transcriptional regulator	rhomboid family intramembrane serine protease	hypothetical protein	glpE	hypothetical protein		B	P3
Proteobacteria	Gammaproteobacteria	Pasteurellales	Pasteurellaceae	Actinobacillus	Actinobacillus succinogenes 130Z	NC_009655		tufB	hypothetical protein	hypothetical protein	DeoR/GlpR family transcriptional regulator	rhomboid family intramembrane serine protease	hypothetical protein		C	P3
Proteobacteria	Gammaproteobacteria	Pasteurellales	Pasteurellaceae	Haemophilus	Haemophilus parainfluenzae T3T1	NC_015964		tufB	Cof-type HAD-IIB family hydrolase	crcB	recX	recA	patatin family protein		D	P3
Proteobacteria	Gammaproteobacteria	Pasteurellales	Pasteurellaceae	Haemophilus	Haemophilus influenzae Rd KW20	NC_000907		tufB	hypothetical protein	tRNA-dihydrouridine synthase A	hemoglobin-binding protein	hypothetical	trpS		E	P3
Proteobacteria	Gammaproteobacteria	Pasteurellales	Pasteurellaceae	Actinobacillus	Actinobacillus equuli str. 19392	CP007715		tufB	hypothetical protein	pdxY	tRNA-Thr	accA	ftsQ		F	P4
Proteobacteria	Gammaproteobacteria	Pasteurellales	Pasteurellaceae	Actinobacillus	Actinobacillus suis H91-0380	NC_018690		tufB	hypothetical protein	pdxY	tRNA-Thr	accA	ftsQ		F	P4
Proteobacteria	Gammaproteobacteria	Pasteurellales	Pasteurellaceae	Haemophilus	Haemophilus ducreyi 35000HP	NC_002940		tufB	hypothetical protein	accA	ftsQ	1-acylglycerol-3-phosphate O-acyltransferase	ompA		F	P4
Proteobacteria	Gammaproteobacteria	Pasteurellales	Pasteurellaceae	Actinobacillus	Actinobacillus pleuropneumoniae L20	NC_009053		tufB	serine O-acetyltransferase	NAD(P)H-dependent glycerol-3-phosphate dehydrogenase	secB	rhodanese-like domain-containing protein	lysM		G	P4
Proteobacteria	Gammaproteobacteria	Pasteurellales	Pasteurellaceae	Actinobacillus	Actinobacillus porcitonsillarum str. 9953L55	CP029206		tufB	acetyl-CoA carboxylase biotin carboxyl carrier protein	accC	acyl carrier protein	ribulose-phosphate 3-epimerase	type B 50S ribosomal protein L31		H	P4
Proteobacteria	Gammaproteobacteria	Pasteurellales	Pasteurellaceae	Actinobacillus	Actinobacillus indolicus str. AIFJ1607	CP038145		tufB	selB	L-seryl-tRNA(Sec) selenium transferase	tRNA-Sec	DUF4102 domain-containing protein	hypothetical protein		I	P4
Proteobacteria	Gammaproteobacteria	Vibrionales	Vibrionaceae	Vibrio	Vibrio cholerae O1 str. N16961	NC_002505		tufB	-	secE					∆tRNA-Trp	P1
Proteobacteria	Gammaproteobacteria	Vibrionales	Vibrionaceae	Vibrio	Vibrio vulnificus YJ016	NC_005139		tufB	-	secE					∆tRNA-Trp	P1
Proteobacteria	Gammaproteobacteria	Vibrionales	Vibrionaceae	Vibrio	Vibrio parahaemolyticus BB22OP	NC_019955		tufB	-	secE					∆tRNA-Trp	P1
Proteobacteria	Gammaproteobacteria	Vibrionales	Vibrionaceae	Vibrio	Vibrio alginolyticus NBRC 15630	NC_022349		tufB	-	secE					∆tRNA-Trp	P1
Proteobacteria	Gammaproteobacteria	Vibrionales	Vibrionaceae	Aliivibrio	Vibrio fischeri ES114	NC_006840		tufB	-	secE					∆tRNA-Trp	P1
Proteobacteria	Gammaproteobacteria	Vibrionales	Vibrionaceae	Photobacterium	Photobacterium profundum SS9	NC_006370		tufB	-	secE					∆tRNA-Trp	P1
Proteobacteria	Gammaproteobacteria	Aeromonadales	Aeromonadaceae	Aeromonas	Aeromonas veronii B565	NC_015424		tufB	tRNA-Trp
Proteobacteria	Gammaproteobacteria	Aeromonadales	Aeromonadaceae	Aeromonas	Aeromonas hydrophila ATCC 7966	NC_008570		tufB	tRNA-Trp
Proteobacteria	Gammaproteobacteria	Aeromonadales	Aeromonadaceae	Tolumonas	Tolumonas auensis DSM 9187	NC_012691		tufB	tRNA-Trp
Proteobacteria	Gammaproteobacteria	Aeromonadales	Aeromonadaceae	Oceanimonas	Oceanimonas sp. GK1	NC_016745		tufB	tRNA-Trp
Proteobacteria	Gammaproteobacteria	Alteromonadales	Psychromonadaceae	Psychromonas	Psychromonas sp. CNPT3	NC_020802		-							∆tufB	P5
Proteobacteria	Gammaproteobacteria	Alteromonadales	Psychromonadaceae	Psychromonas	Psychromonas ingrahamii 37	NC_008709		-							∆tufB	P5
Proteobacteria	Gammaproteobacteria	Alteromonadales	Moritellaceae	Moritella	Moritella yayanosii str. DB21MT	LS483250		-							∆tufB	P5
Proteobacteria	Gammaproteobacteria	Alteromonadales	Shewanellaceae	Shewanella	Shewanella baltica OS678	NC_016901		tufB	-	secE					∆tRNA-Trp	P6
Proteobacteria	Gammaproteobacteria	Alteromonadales	Shewanellaceae	Shewanella	Shewanella putrefaciens CN-32	NC_009438		tufB	-	secE					∆tRNA-Trp	P6
Proteobacteria	Gammaproteobacteria	Alteromonadales	Shewanellaceae	Shewanella	Shewanella oneidensis MR-1	AE014299		tufB	-	secE					∆tRNA-Trp	P6
Proteobacteria	Gammaproteobacteria	Alteromonadales	Shewanellaceae	Shewanella	Shewanella denitrificans OS217	NC_007954		-							∆tufB	P7
Proteobacteria	Gammaproteobacteria	Alteromonadales	Shewanellaceae	Shewanella	Shewanella frigidimarina NCIMB 400	NC_008345		tufB	-	secE					∆tRNA-Trp	P6
Proteobacteria	Gammaproteobacteria	Alteromonadales	Shewanellaceae	Shewanella	Shewanella woodyi ATCC 51908	NC_010506		tufB	-	secE					∆tRNA-Trp	P6
Proteobacteria	Gammaproteobacteria	Alteromonadales	Shewanellaceae	Shewanella	Shewanella pealeana ATCC 700345	NC_009901		tufB	-	secE					∆tRNA-Trp	P6
Proteobacteria	Gammaproteobacteria	Alteromonadales	Shewanellaceae	Shewanella	Shewanella loihica PV-4	NC_009092		tufB	-	secE					∆tRNA-Trp	P6
Proteobacteria	Gammaproteobacteria	Alteromonadales	Shewanellaceae	Shewanella	Shewanella amazonensis SB2B	NC_008700		tufB	-	secE					∆tRNA-Trp	P6
Proteobacteria	Gammaproteobacteria	Alteromonadales	Pseudoalteromonadaceae	Pseudoalteromonas	Pseudoalteromonas tunicata str. D2	CP031961		tufB	fusA	tRNA-Trp					J	P8
Proteobacteria	Gammaproteobacteria	Alteromonadales	Pseudoalteromonadaceae	Pseudoalteromonas	Pseudoalteromonas haloplanktis str. TAC125	NC_007481		tufB	membrane dipeptidase	YheU family protein	hydrolase	TIGR02444 family protein	ATP-binding cassette domain-containing protein		K	P8
Proteobacteria	Gammaproteobacteria	Alteromonadales	Colwelliaceae	Colwellia	Colwellia psychrerythraea 34H	NC_003910		tufB	tRNA-Trp
Proteobacteria	Gammaproteobacteria	Alteromonadales	Idiomarinaceae	Idiomarina	Idiomarina loihiensis L2TR	NC_006512		tufB	tRNA-Trp
Proteobacteria	Gammaproteobacteria	Alteromonadales	Pseudoalteromonadaceae	Pseudoalteromonas	Pseudoalteromonas atlantica T6c	NC_008228		tufB	hypothetical protein	aldo/keto reductase	acyl-CoA dehydrogenase	EAL domain-containing protein	GTP-binding protein		L	P9
Proteobacteria	Gammaproteobacteria	Alteromonadales	Alteromonadaceae	Alteromonas	Alteromonas macleodii ATCC 27126	NC_018632		-							∆tufB	P10
Proteobacteria	Gammaproteobacteria	Cellvibrionales	Cellvibrionaceae	Saccharophagus	Saccharophagus degradans 2-40	NC_007912		-							∆tufB	P11
Proteobacteria	Gammaproteobacteria	Cellvibrionales	Halieaceae	Congregibacter	Congregibacter litoralis KT71	NZ_CM002299		tufB	tRNA-Trp
Proteobacteria	Gammaproteobacteria	Pseudomonadales	Pseudomonadaceae	Pseudomonas	Pseudomonas syringae str. DC3000	NC_004578		-							∆tufB	P12
Proteobacteria	Gammaproteobacteria	Pseudomonadales	Pseudomonadaceae	Pseudomonas	Pseudomonas fluorescens Pf0-1	NC_007492		tufB	tRNA-Trp
Proteobacteria	Gammaproteobacteria	Pseudomonadales	Pseudomonadaceae	Pseudomonas	Pseudomonas putida KT2440	NC_002947		tufB	tRNA-Trp
Proteobacteria	Gammaproteobacteria	Pseudomonadales	Pseudomonadaceae	Pseudomonas	Pseudomonas entomophila str. L48	NC_008027		tufB	tRNA-Trp
Proteobacteria	Gammaproteobacteria	Pseudomonadales	Pseudomonadaceae	Pseudomonas	Pseudomonas mendocina ymp	NC_009439		tufB	tRNA-Trp
Proteobacteria	Gammaproteobacteria	Pseudomonadales	Pseudomonadaceae	Pseudomonas	Pseudomonas stutzeri A1501	NC_009434		tufB	tRNA-Trp
Proteobacteria	Gammaproteobacteria	Pseudomonadales	Pseudomonadaceae	Pseudomonas	Pseudomonas aeruginosa PAO1	NC_002516		tufB	tRNA-Trp
Proteobacteria	Gammaproteobacteria	Alteromonadales	Alteromonadaceae	Alteromonas	Marinobacter aquaeolei VT8	NC_008740		tufB	tRNA-Trp
Proteobacteria	Gammaproteobacteria	Oceanospirillales	Hahellaceae	Hahella	Hahella chejuensis KCTC 2396	NC_007645		tufB	tRNA-Trp
Proteobacteria	Gammaproteobacteria	Oceanospirillales	Halomonadaceae	Chromohalobacter	Chromohalobacter salexigens DSM 3043	NC_007963		-							∆tufB	P13
Proteobacteria	Gammaproteobacteria	Oceanospirillales	Oceanospirillaceae	Marinomonas	Marinomonas sp. MWYL1	NC_009654		-							∆tufB	P13
Proteobacteria	Gammaproteobacteria	Oceanospirillales	Alcanivoracaceae	Alcanivorax	Alcanivorax borkumensis SK2	NC_008260		tufB	tRNA-Trp
Proteobacteria	Gammaproteobacteria	Pseudomonadales	Moraxellaceae	Acinetobacter	Acinetobacter baumannii ATCC 17978	CP000521		tufB	tRNA-Trp
Proteobacteria	Gammaproteobacteria	Pseudomonadales	Moraxellaceae	Acinetobacter	Acinetobacter sp. ADP1	NC_005966		tufB	tRNA-Trp
Proteobacteria	Gammaproteobacteria	Pseudomonadales	Moraxellaceae	Psychrobacter	Psychrobacter sp. PRwf-1	NC_009524		tufB	tRNA-Trp
Proteobacteria	Gammaproteobacteria	Pseudomonadales	Moraxellaceae	Psychrobacter	Psychrobacter cryohalolentis K5	NC_007969		tufB	ribosomal-protein-alanine N-acetyltransferase	MerR family transcriptional regulator	leucyl/phenylalanyl-tRNA--protein transferase	thioredoxin-disulfide reductase	ftsK		M	P14
Proteobacteria	Gammaproteobacteria	Thiotrichales	Francisellaceae	Francisella	Francisella tularensis SCHU S4	NC_006570		tufB	tRNA-Trp
Proteobacteria	Gammaproteobacteria	Legionellales	Legionellaceae	Legionella	Legionella pneumophila str. Philadelphia 1	NC_002942		tufB	tRNA-Trp
Proteobacteria	Gammaproteobacteria	Legionellales	Coxiellaceae	Coxiella	Coxiella burnetii str. RSA439	NZ_CP040059		tufB	tRNA-Trp
Proteobacteria	Gammaproteobacteria	Legionellales	Coxiellaceae	Rickettsiella	Rickettsiella viridis str. Ap-RA04	AP018005		-							∆tufB	P15
Proteobacteria	Gammaproteobacteria	unclassified sulfur-oxidizing symbionts			Vesicomyosocius okutanii HA	NC_009465		tufB	tRNA-Trp
Proteobacteria	Gammaproteobacteria	unclassified sulfur-oxidizing symbionts			Ruthia magnifica str. Cm	NC_008610		tufB	tRNA-Trp
Proteobacteria	Gammaproteobacteria	Thiotrichales	Piscirickettsiaceae	Hydrogenovibrio	Thiomicrospira crunogena XCL-2	NC_007520		tufB	tRNA-Trp
Proteobacteria	Gammaproteobacteria	Methylococcales	Methylococcaceae	Methylomonas	Methylomonas methanica MC09	NC_015572		tufB	tRNA-Trp
Proteobacteria	Gammaproteobacteria	Methylococcales	Methylococcaceae	Methylococcus	Methylococcus capsulatus str. Bath	NC_002977		tufB	tRNA-Trp
Proteobacteria	Gammaproteobacteria	Thiotrichales	Thiotrichaceae	Beggiatoa	Beggiatoa leptomitoformis str. D-401	CP018889		tufB	tRNA-Trp
Proteobacteria	Gammaproteobacteria	Chromatiales	Chromatiaceae	Nitrosococcus	Nitrosococcus oceani ATCC 19707	CP000127		tufB	tRNA-Trp
Proteobacteria	Gammaproteobacteria	Chromatiales	Ectothiorhodospiraceae	Nitrococcus	Nitrococcus mobilis Nb-231	CH672427		tufB	tRNA-Trp
Proteobacteria	Gammaproteobacteria	Chromatiales	Ectothiorhodospiraceae	Halorhodospira	Halorhodospira halophila SL1	NC_008789		tufB	tRNA-Trp
Proteobacteria	Gammaproteobacteria	Chromatiales	Ectothiorhodospiraceae	Alkalilimnicola	Alkalilimnicola ehrlichii MLHE-1	NC_008340		tufB	tRNA-Trp
Proteobacteria	Gammaproteobacteria	Salinisphaerales	Salinisphaeraceae	Salinisphaera	Salinisphaera sp. LB1	CP029488		tufB	tRNA-Trp
Proteobacteria	Gammaproteobacteria	Nevskiales	Sinobacteraceae	Solimonas	Solimonas sp. K1W22B-7	CP031704		tufB	tRNA-Trp
Proteobacteria	Gammaproteobacteria	Nevskiales	Sinobacteraceae	Steroidobacter	Steroidobacter denitrificans str. DSM 18526	CP011971		tufB	tRNA-Trp
Proteobacteria	Gammaproteobacteria	Xanthomondales	Xanthomonadaceae	Xanthomonas	Xanthomonas axonopodis Xac29-1	NC_020800		tufB	tRNA-Trp
Proteobacteria	Gammaproteobacteria	Xanthomondales	Xanthomonadaceae	Xanthomonas	Xanthomonas campestris str. ATCC 33913	NC_003902		tufB	tRNA-Trp
Proteobacteria	Gammaproteobacteria	Xanthomondales	Xanthomonadaceae	Stenotrophomonas	Stenotrophomonas maltophilia R551-3	NC_011071		tufB	tRNA-Trp
Proteobacteria	Gammaproteobacteria	Xanthomondales	Xanthomonadaceae	Xylella	Xylella fastidiosa 9a5c	NC_002488		tufB	tRNA-Trp
Proteobacteria	Gammaproteobacteria	Cardiobacteriales	Cardiobacteriaceae	Cardiobacterium	Cardiobacterium hominis str. NCTC10426	LR134365		tufB	tRNA-Trp
Proteobacteria	Gammaproteobacteria	Cardiobacteriales	Cardiobacteriaceae	Dichelobacter	Dichelobacter nodosus VCS1703A	NC_009446		tufB	tRNA-Trp
Proteobacteria	Betaproteobacteria	Neisseriales	Chromobacteriaceae	Chromobacterium	Chromobacterium violaceum ATCC 12472	NC_005085		tufB	tRNA-Trp
Proteobacteria	Betaproteobacteria	Burkholderiales	Burkholderiaceae	Ralstonia	Ralstonia solanacearum GMI1000	NC_003295		tufB	tRNA-Trp
Proteobacteria	Acidithiobacillia	Acidithiobacillales	Acidithiobacillaceae	Acidithiobacillus	Acidithiobacillus caldus SM-1	NC_015850		tufB	tRNA-Trp
Proteobacteria	Acidithiobacillia	Acidithiobacillales	Acidithiobacillaceae	Acidithiobacillus	Acidithiobacillus ferrooxidans ATCC 23270	NC_011761		tufB	tRNA-Trp
Proteobacteria	Alphaproteobacteria	Rhodospirillales	Rhodospirillaceae	Rhodospirillum	Rhodospirillum rubrum ATCC 11170	NC_007643		tufB	tRNA-Trp
Proteobacteria	Alphaproteobacteria	Rhizobiales	Rhizobiaceae	Sinorhizobium	Sinorhizobium meliloti 1021	NC_003047		tufB	hypothetical protein	oxidoreductase	tRNA-Trp
Proteobacteria	Epsilonproteobacteria	Campylobacterales	Helicobacteraceae	Helicobacter	Helicobacter pylori J99	NC_000921		tufB	rpmG	tRNA-Trp
Proteobacteria	Epsilonproteobacteria	Campylobacterales	Campylobacteraceae	Campylobacter	Campylobacter jejuni 269.97	NC_009707		tufB	rpmG	tRNA-Trp
Proteobacteria	Deltaproteobacteria	Desulfuromonadales	Geobacteraceae	Geobacter	Geobacter sulfurreducens KN400	NC_017454		tufB	rpmG	tRNA-Trp
Proteobacteria	Deltaproteobacteria	Myxococcales	Cystobacterineae	Myxococcus	Myxococcus macrosporus str. HW-1	NC_015711		tufB	hypothetical protein	rpmG	tRNA-Trp
Acidobacteria	Acidobacteria	Acidobacteriales	Acidobacteriaceae	Candidatus Koribacter	Candidatus Koribacter versatilis Ellin345	NC_008009		tufB	rpmG	tRNA-Trp
Acidobacteria	Acidobacteria	Acidobacteriales	Acidobacteriaceae	Acidobacterium	Acidobacterium capsulatum ATCC 51196	NC_012483		tufB	rpmG	tRNA-Trp

## Sheet: tRNA-Trp
Phylum	Class	Order	Family	Genus	Species	Accession Number	Event	Group
Proteobacteria	Gammaproteobacteria	Enterobacterales	Enterobacteriaceae	Escherichia	Escherichia coli K12	NC_000913	P1	∆tRNA-Trp							-
Proteobacteria	Gammaproteobacteria	Enterobacterales	Enterobacteriaceae	Salmonella	Salmonella enterica Typhimurium LT2	NC_003197	P1	∆tRNA-Trp							-
Proteobacteria	Gammaproteobacteria	Enterobacterales	Enterobacteriaceae	Salmonella	Salmonella enterica Typhi str. CT18	NC_003198	P1	∆tRNA-Trp							-
Proteobacteria	Gammaproteobacteria	Enterobacterales	Enterobacteriaceae	Citrobacter	Citrobacter koseri ATCC BAA-89	NC_009792	P1	∆tRNA-Trp							-
Proteobacteria	Gammaproteobacteria	Enterobacterales	Enterobacteriaceae	Klebsiella	Klebsiella pneumoniae str. NCTC 418	CP028915	P1	∆tRNA-Trp							-
Proteobacteria	Gammaproteobacteria	Enterobacterales	Enterobacteriaceae	Leclercia	Leclercia sp. LSNIH3	CP026387	P1	∆tRNA-Trp							-
Proteobacteria	Gammaproteobacteria	Enterobacterales	Enterobacteriaceae	Enterobacter	Enterobacter sp. 638	NC_009436	P1	∆tRNA-Trp							-
Proteobacteria	Gammaproteobacteria	Enterobacterales	Erwiniaceae	Erwinia	Erwinia pyrifoliae DSM 12163	NC_017390	P1	∆tRNA-Trp							-
Proteobacteria	Gammaproteobacteria	Enterobacterales	Erwiniaceae	Pantoea	Pantoea vagans C9-1	NC_014562	P1	∆tRNA-Trp							-
Proteobacteria	Gammaproteobacteria	Enterobacterales	Pectobacteriaceae	Dickeya	Dickeya zeae Ech586	NC_013592	P1	∆tRNA-Trp							-
Proteobacteria	Gammaproteobacteria	Enterobacterales	Pectobacteriaceae	Pectobacterium	Pectobacterium atrosepticum SCRI1043	NC_004547	P1	∆tRNA-Trp							-
Proteobacteria	Gammaproteobacteria	Enterobacterales	Yersiniaceae	Yersinia	Yersinia pestis CO92	NC_003143	P1	∆tRNA-Trp							-
Proteobacteria	Gammaproteobacteria	Enterobacterales	Yersiniaceae	Serratia	Serratia proteamaculans 568	NC_009832	P1	∆tRNA-Trp							-
Proteobacteria	Gammaproteobacteria	Enterobacterales	Hafniaceae	Edwardsiella	Edwardsiella tarda EIB202	NC_013508	P1	∆tRNA-Trp							-
Proteobacteria	Gammaproteobacteria	Enterobacterales	Hafniaceae	Hafnia	Hafnia paralvei str. FDAARGOS_158	CP014031	P1	∆tRNA-Trp							-
Proteobacteria	Gammaproteobacteria	Enterobacterales	Pectobacteriaceae	Sodalis	Sodalis glossinidius str. 'morsitans'	NC_007712	P1	∆tRNA-Trp							-
Proteobacteria	Gammaproteobacteria	Enterobacterales	Morganellaceae	Photorhabdus	Photorhabdus luminescens TTO1	BX470251	P1	∆tRNA-Trp							-
Proteobacteria	Gammaproteobacteria	Enterobacterales	Morganellaceae	Xenorhabdus	Xenorhabdus bovienii SS-2004	NC_013892	P1	∆tRNA-Trp							-
Proteobacteria	Gammaproteobacteria	Enterobacterales	Morganellaceae	Proteus	Proteus mirabilis str. HI4320	NC_010554	P1	∆tRNA-Trp							-
Proteobacteria	Gammaproteobacteria	Enterobacterales	Budviciaceae	Budvicia	Budvicia aquatica str. FDAARGOS_387	NZ_PDDX01000001	P1	∆tRNA-Trp							-
Proteobacteria	Gammaproteobacteria	Orbales	Orbaceae	Frischella	Frischella perrara str. PEB0191	CP009056	P1	∆tRNA-Trp							-
Proteobacteria	Gammaproteobacteria	Orbales	Orbaceae	Gilliamella	Gilliamella apicola str. wkB1	CP007445	P1	∆tRNA-Trp							-
Proteobacteria	Gammaproteobacteria	Pasteurellales	Pasteurellaceae	Pasteurella	Pasteurella multocida str. Pm70	NC_002663	P1	∆tRNA-Trp							-
Proteobacteria	Gammaproteobacteria	Pasteurellales	Pasteurellaceae	Histophilus	Haemophilus somnus 129PT	NC_008309	P1	∆tRNA-Trp							-
Proteobacteria	Gammaproteobacteria	Pasteurellales	Pasteurellaceae	Basfia	Mannheimia succiniciproducens MBEL55E	NC_006300	P1	∆tRNA-Trp							-
Proteobacteria	Gammaproteobacteria	Pasteurellales	Pasteurellaceae	Actinobacillus	Actinobacillus succinogenes 130Z	NC_009655	P1	∆tRNA-Trp							-
Proteobacteria	Gammaproteobacteria	Pasteurellales	Pasteurellaceae	Haemophilus	Haemophilus parainfluenzae T3T1	NC_015964	P1	∆tRNA-Trp							-
Proteobacteria	Gammaproteobacteria	Pasteurellales	Pasteurellaceae	Haemophilus	Haemophilus influenzae Rd KW20	NC_000907	P1	∆tRNA-Trp							-
Proteobacteria	Gammaproteobacteria	Pasteurellales	Pasteurellaceae	Actinobacillus	Actinobacillus equuli str. 19392	CP007715	P1	∆tRNA-Trp							-
Proteobacteria	Gammaproteobacteria	Pasteurellales	Pasteurellaceae	Actinobacillus	Actinobacillus suis H91-0380	NC_018690	P1	∆tRNA-Trp							-
Proteobacteria	Gammaproteobacteria	Pasteurellales	Pasteurellaceae	Haemophilus	Haemophilus ducreyi 35000HP	NC_002940	P1	∆tRNA-Trp							-
Proteobacteria	Gammaproteobacteria	Pasteurellales	Pasteurellaceae	Actinobacillus	Actinobacillus pleuropneumoniae L20	NC_009053	P1	∆tRNA-Trp							-
Proteobacteria	Gammaproteobacteria	Pasteurellales	Pasteurellaceae	Actinobacillus	Actinobacillus porcitonsillarum str. 9953L55	CP029206	P1	∆tRNA-Trp							-
Proteobacteria	Gammaproteobacteria	Pasteurellales	Pasteurellaceae	Actinobacillus	Actinobacillus indolicus str. AIFJ1607	CP038145	P1	∆tRNA-Trp							-
Proteobacteria	Gammaproteobacteria	Vibrionales	Vibrionaceae	Vibrio	Vibrio cholerae O1 str. N16961	NC_002505	P1	∆tRNA-Trp							-
Proteobacteria	Gammaproteobacteria	Vibrionales	Vibrionaceae	Vibrio	Vibrio vulnificus YJ016	NC_005139	P1	∆tRNA-Trp							-
Proteobacteria	Gammaproteobacteria	Vibrionales	Vibrionaceae	Vibrio	Vibrio parahaemolyticus BB22OP	NC_019955	P1	∆tRNA-Trp							-
Proteobacteria	Gammaproteobacteria	Vibrionales	Vibrionaceae	Vibrio	Vibrio alginolyticus NBRC 15630	NC_022349	P1	∆tRNA-Trp							-
Proteobacteria	Gammaproteobacteria	Vibrionales	Vibrionaceae	Aliivibrio	Vibrio fischeri ES114	NC_006840	P1	∆tRNA-Trp							-
Proteobacteria	Gammaproteobacteria	Vibrionales	Vibrionaceae	Photobacterium	Photobacterium profundum SS9	NC_006370	P1	∆tRNA-Trp							-
Proteobacteria	Gammaproteobacteria	Aeromonadales	Aeromonadaceae	Aeromonas	Aeromonas veronii B565	NC_015424								tufB	tRNA-Trp	secE
Proteobacteria	Gammaproteobacteria	Aeromonadales	Aeromonadaceae	Aeromonas	Aeromonas hydrophila ATCC 7966	NC_008570								tufB	tRNA-Trp	secE
Proteobacteria	Gammaproteobacteria	Aeromonadales	Aeromonadaceae	Tolumonas	Tolumonas auensis DSM 9187	NC_012691								tufB	tRNA-Trp	secE
Proteobacteria	Gammaproteobacteria	Aeromonadales	Aeromonadaceae	Oceanimonas	Oceanimonas sp. GK1	NC_016745								tufB	tRNA-Trp	secE
Proteobacteria	Gammaproteobacteria	Alteromonadales	Psychromonadaceae	Psychromonas	Psychromonas sp. CNPT3	NC_020802	P5	∆tRNA-Trp							-
Proteobacteria	Gammaproteobacteria	Alteromonadales	Psychromonadaceae	Psychromonas	Psychromonas ingrahamii 37	NC_008709	P5	∆tRNA-Trp							-
Proteobacteria	Gammaproteobacteria	Alteromonadales	Moritellaceae	Moritella	Moritella yayanosii str. DB21MT	LS483250	P5	∆tRNA-Trp							-
Proteobacteria	Gammaproteobacteria	Alteromonadales	Shewanellaceae	Shewanella	Shewanella baltica OS678	NC_016901	P6	∆tRNA-Trp							-
Proteobacteria	Gammaproteobacteria	Alteromonadales	Shewanellaceae	Shewanella	Shewanella putrefaciens CN-32	NC_009438	P6	∆tRNA-Trp							-
Proteobacteria	Gammaproteobacteria	Alteromonadales	Shewanellaceae	Shewanella	Shewanella oneidensis MR-1	AE014299	P6	∆tRNA-Trp							-
Proteobacteria	Gammaproteobacteria	Alteromonadales	Shewanellaceae	Shewanella	Shewanella denitrificans OS217	NC_007954	P6	∆tRNA-Trp							-
Proteobacteria	Gammaproteobacteria	Alteromonadales	Shewanellaceae	Shewanella	Shewanella frigidimarina NCIMB 400	NC_008345	P6	∆tRNA-Trp							-
Proteobacteria	Gammaproteobacteria	Alteromonadales	Shewanellaceae	Shewanella	Shewanella woodyi ATCC 51908	NC_010506	P6	∆tRNA-Trp							-
Proteobacteria	Gammaproteobacteria	Alteromonadales	Shewanellaceae	Shewanella	Shewanella pealeana ATCC 700345	NC_009901	P6	∆tRNA-Trp							-
Proteobacteria	Gammaproteobacteria	Alteromonadales	Shewanellaceae	Shewanella	Shewanella loihica PV-4	NC_009092	P6	∆tRNA-Trp							-
Proteobacteria	Gammaproteobacteria	Alteromonadales	Shewanellaceae	Shewanella	Shewanella amazonensis SB2B	NC_008700	P6	∆tRNA-Trp							-
Proteobacteria	Gammaproteobacteria	Alteromonadales	Pseudoalteromonadaceae	Pseudoalteromonas	Pseudoalteromonas tunicata str. D2	CP031961	P8	A					tufB	fusA	tRNA-Trp	secE
Proteobacteria	Gammaproteobacteria	Alteromonadales	Pseudoalteromonadaceae	Pseudoalteromonas	Pseudoalteromonas haloplanktis str. TAC125	NC_007481	P8	B		cysN	cysD	uroporphyrinogen-III C-methyltransferase	deoxyribose-phosphate aldolase	hypothetical protein	tRNA-Trp	secE
Proteobacteria	Gammaproteobacteria	Alteromonadales	Colwelliaceae	Colwellia	Colwellia psychrerythraea 34H	NC_003910								tufB	tRNA-Trp	secE
Proteobacteria	Gammaproteobacteria	Alteromonadales	Idiomarinaceae	Idiomarina	Idiomarina loihiensis L2TR	NC_006512								tufB	tRNA-Trp	secE
Proteobacteria	Gammaproteobacteria	Alteromonadales	Pseudoalteromonadaceae	Pseudoalteromonas	Pseudoalteromonas atlantica T6c	NC_008228	P9	C		crotonase/enoyl-CoA hydratase family protein	dbpA	PilZ domain-containing protein	RraA family protein	ABC transporter ATP-binding protein	tRNA-Trp	secE
Proteobacteria	Gammaproteobacteria	Alteromonadales	Alteromonadaceae	Alteromonas	Alteromonas macleodii ATCC 27126	NC_018632	P9	C		lysoplasmalogenase	M13 family metallopeptidase	hypothetical protein	RraA family protein	ABC transporter ATP-binding protein	tRNA-Trp	secE
Proteobacteria	Gammaproteobacteria	Cellvibrionales	Cellvibrionaceae	Saccharophagus	Saccharophagus degradans 2-40	NC_007912	P11	∆tufB					thrT	-	tRNA-Trp	secE
Proteobacteria	Gammaproteobacteria	Cellvibrionales	Halieaceae	Congregibacter	Congregibacter litoralis KT71	NZ_CM002299								tufB	tRNA-Trp	secE
Proteobacteria	Gammaproteobacteria	Pseudomonadales	Pseudomonadaceae	Pseudomonas	Pseudomonas syringae str. DC3000	NC_004578	P12	∆tufB					thrT	-	tRNA-Trp	secE
Proteobacteria	Gammaproteobacteria	Pseudomonadales	Pseudomonadaceae	Pseudomonas	Pseudomonas fluorescens Pf0-1	NC_007492								tufB	tRNA-Trp	secE
Proteobacteria	Gammaproteobacteria	Pseudomonadales	Pseudomonadaceae	Pseudomonas	Pseudomonas putida KT2440	NC_002947								tufB	tRNA-Trp	secE
Proteobacteria	Gammaproteobacteria	Pseudomonadales	Pseudomonadaceae	Pseudomonas	Pseudomonas entomophila str. L48	NC_008027								tufB	tRNA-Trp	secE
Proteobacteria	Gammaproteobacteria	Pseudomonadales	Pseudomonadaceae	Pseudomonas	Pseudomonas mendocina ymp	NC_009439								tufB	tRNA-Trp	secE
Proteobacteria	Gammaproteobacteria	Pseudomonadales	Pseudomonadaceae	Pseudomonas	Pseudomonas stutzeri A1501	NC_009434								tufB	tRNA-Trp	secE
Proteobacteria	Gammaproteobacteria	Pseudomonadales	Pseudomonadaceae	Pseudomonas	Pseudomonas aeruginosa PAO1	NC_002516								tufB	tRNA-Trp	secE
Proteobacteria	Gammaproteobacteria	Alteromonadales	Alteromonadaceae	Alteromonas	Marinobacter aquaeolei VT8	NC_008740								tufB	tRNA-Trp	secE
Proteobacteria	Gammaproteobacteria	Oceanospirillales	Hahellaceae	Hahella	Hahella chejuensis KCTC 2396	NC_007645								tufB	tRNA-Trp	secE
Proteobacteria	Gammaproteobacteria	Oceanospirillales	Halomonadaceae	Chromohalobacter	Chromohalobacter salexigens DSM 3043	NC_007963	P13	∆tufB					thrT	-	tRNA-Trp	secE
Proteobacteria	Gammaproteobacteria	Oceanospirillales	Oceanospirillaceae	Marinomonas	Marinomonas sp. MWYL1	NC_009654	P13	∆tufB					thrT	-	tRNA-Trp	secE
Proteobacteria	Gammaproteobacteria	Oceanospirillales	Alcanivoracaceae	Alcanivorax	Alcanivorax borkumensis SK2	NC_008260								tufB	tRNA-Trp	secE
Proteobacteria	Gammaproteobacteria	Pseudomonadales	Moraxellaceae	Acinetobacter	Acinetobacter baumannii ATCC 17978	CP000521								tufB	tRNA-Trp	secE
Proteobacteria	Gammaproteobacteria	Pseudomonadales	Moraxellaceae	Acinetobacter	Acinetobacter sp. ADP1	NC_005966								tufB	tRNA-Trp	secE
Proteobacteria	Gammaproteobacteria	Pseudomonadales	Moraxellaceae	Psychrobacter	Psychrobacter sp. PRwf-1	NC_009524								tufB	tRNA-Trp	secE
Proteobacteria	Gammaproteobacteria	Pseudomonadales	Moraxellaceae	Psychrobacter	Psychrobacter cryohalolentis K5	NC_007969	P14	D		hypothetical protein	rpsL	rpsG	fusA	tufA	tRNA-Trp	secE
Proteobacteria	Gammaproteobacteria	Thiotrichales	Francisellaceae	Francisella	Francisella tularensis SCHU S4	NC_006570								tufB	tRNA-Trp	secE
Proteobacteria	Gammaproteobacteria	Legionellales	Legionellaceae	Legionella	Legionella pneumophila str. Philadelphia 1	NC_002942								tufB	tRNA-Trp	secE
Proteobacteria	Gammaproteobacteria	Legionellales	Coxiellaceae	Coxiella	Coxiella burnetii str. RSA439	NZ_CP040059								tufB	tRNA-Trp	secE
Proteobacteria	Gammaproteobacteria	Legionellales	Coxiellaceae	Rickettsiella	Rickettsiella viridis str. Ap-RA04	AP018005	P15	∆tufB					thrT	-	tRNA-Trp	secE
Proteobacteria	Gammaproteobacteria	unclassified sulfur-oxidizing symbionts			Vesicomyosocius okutanii HA	NC_009465								tufB	tRNA-Trp	secE
Proteobacteria	Gammaproteobacteria	unclassified sulfur-oxidizing symbionts			Ruthia magnifica str. Cm	NC_008610								tufB	tRNA-Trp	secE
Proteobacteria	Gammaproteobacteria	Thiotrichales	Piscirickettsiaceae	Hydrogenovibrio	Thiomicrospira crunogena XCL-2	NC_007520								tufB	tRNA-Trp	secE
Proteobacteria	Gammaproteobacteria	Methylococcales	Methylococcaceae	Methylomonas	Methylomonas methanica MC09	NC_015572								tufB	tRNA-Trp	secE
Proteobacteria	Gammaproteobacteria	Methylococcales	Methylococcaceae	Methylococcus	Methylococcus capsulatus str. Bath	NC_002977								tufB	tRNA-Trp	secE
Proteobacteria	Gammaproteobacteria	Thiotrichales	Thiotrichaceae	Beggiatoa	Beggiatoa leptomitoformis str. D-401	CP018889								tufB	tRNA-Trp	secE
Proteobacteria	Gammaproteobacteria	Chromatiales	Chromatiaceae	Nitrosococcus	Nitrosococcus oceani ATCC 19707	CP000127								tufB	tRNA-Trp	secE
Proteobacteria	Gammaproteobacteria	Chromatiales	Ectothiorhodospiraceae	Nitrococcus	Nitrococcus mobilis Nb-231	CH672427								tufB	tRNA-Trp	secE
Proteobacteria	Gammaproteobacteria	Chromatiales	Ectothiorhodospiraceae	Halorhodospira	Halorhodospira halophila SL1	NC_008789								tufB	tRNA-Trp	secE
Proteobacteria	Gammaproteobacteria	Chromatiales	Ectothiorhodospiraceae	Alkalilimnicola	Alkalilimnicola ehrlichii MLHE-1	NC_008340								tufB	tRNA-Trp	secE
Proteobacteria	Gammaproteobacteria	Salinisphaerales	Salinisphaeraceae	Salinisphaera	Salinisphaera sp. LB1	CP029488								tufB	tRNA-Trp	secE
Proteobacteria	Gammaproteobacteria	Nevskiales	Sinobacteraceae	Solimonas	Solimonas sp. K1W22B-7	CP031704								tufB	tRNA-Trp	secE
Proteobacteria	Gammaproteobacteria	Nevskiales	Sinobacteraceae	Steroidobacter	Steroidobacter denitrificans str. DSM 18526	CP011971								tufB	tRNA-Trp	secE
Proteobacteria	Gammaproteobacteria	Xanthomondales	Xanthomonadaceae	Xanthomonas	Xanthomonas axonopodis Xac29-1	NC_020800								tufB	tRNA-Trp	secE
Proteobacteria	Gammaproteobacteria	Xanthomondales	Xanthomonadaceae	Xanthomonas	Xanthomonas campestris str. ATCC 33913	NC_003902								tufB	tRNA-Trp	secE
Proteobacteria	Gammaproteobacteria	Xanthomondales	Xanthomonadaceae	Stenotrophomonas	Stenotrophomonas maltophilia R551-3	NC_011071								tufB	tRNA-Trp	secE
Proteobacteria	Gammaproteobacteria	Xanthomondales	Xanthomonadaceae	Xylella	Xylella fastidiosa 9a5c	NC_002488								tufB	tRNA-Trp	secE
Proteobacteria	Gammaproteobacteria	Cardiobacteriales	Cardiobacteriaceae	Cardiobacterium	Cardiobacterium hominis str. NCTC10426	LR134365								tufB	tRNA-Trp	secE
Proteobacteria	Gammaproteobacteria	Cardiobacteriales	Cardiobacteriaceae	Dichelobacter	Dichelobacter nodosus VCS1703A	NC_009446								tufB	tRNA-Trp	secE
Proteobacteria	Betaproteobacteria	Neisseriales	Chromobacteriaceae	Chromobacterium	Chromobacterium violaceum ATCC 12472	NC_005085								tufB	tRNA-Trp	secE
Proteobacteria	Betaproteobacteria	Burkholderiales	Burkholderiaceae	Ralstonia	Ralstonia solanacearum GMI1000	NC_003295								tufB	tRNA-Trp	secE
Proteobacteria	Acidithiobacillia	Acidithiobacillales	Acidithiobacillaceae	Acidithiobacillus	Acidithiobacillus caldus SM-1	NC_015850								tufB	tRNA-Trp	secE
Proteobacteria	Acidithiobacillia	Acidithiobacillales	Acidithiobacillaceae	Acidithiobacillus	Acidithiobacillus ferrooxidans ATCC 23270	NC_011761								tufB	tRNA-Trp	secE
Proteobacteria	Alphaproteobacteria	Rhodospirillales	Rhodospirillaceae	Rhodospirillum	Rhodospirillum rubrum ATCC 11170	NC_007643								tufB	tRNA-Trp	secE
Proteobacteria	Alphaproteobacteria	Rhizobiales	Rhizobiaceae	Sinorhizobium	Sinorhizobium meliloti 1021	NC_003047						tufB	hypothetical protein	oxidoreductase	tRNA-Trp	secE
Proteobacteria	Epsilonproteobacteria	Campylobacterales	Helicobacteraceae	Helicobacter	Helicobacter pylori J99	NC_000921							tufB	rpmG	tRNA-Trp	secE
Proteobacteria	Epsilonproteobacteria	Campylobacterales	Campylobacteraceae	Campylobacter	Campylobacter jejuni 269.97	NC_009707							tufB	rpmG	tRNA-Trp	secE
Proteobacteria	Deltaproteobacteria	Desulfuromonadales	Geobacteraceae	Geobacter	Geobacter sulfurreducens KN400	NC_017454							tufB	rpmG	tRNA-Trp	secE
Proteobacteria	Deltaproteobacteria	Myxococcales	Cystobacterineae	Myxococcus	Myxococcus macrosporus str. HW-1	NC_015711						tufB	hypothetical protein	rpmG	tRNA-Trp	secE
Acidobacteria	Acidobacteria	Acidobacteriales	Acidobacteriaceae	Candidatus Koribacter	Candidatus Koribacter versatilis Ellin345	NC_008009							tufB	rpmG	tRNA-Trp	secE
Acidobacteria	Acidobacteria	Acidobacteriales	Acidobacteriaceae	Acidobacterium	Acidobacterium capsulatum ATCC 51196	NC_012483							tufB	rpmG	tRNA-Trp	secE

## Sheet: secE
Phylum	Class	Order	Family	Genus	Species	Accession Number	Event	Group
Proteobacteria	Gammaproteobacteria	Enterobacterales	Enterobacteriaceae	Escherichia	Escherichia coli K12	NC_000913	P1	∆tRNA-Trp					tufB	-	secE	nusG
Proteobacteria	Gammaproteobacteria	Enterobacterales	Enterobacteriaceae	Salmonella	Salmonella enterica Typhimurium LT2	NC_003197	P1	∆tRNA-Trp					tufB	-	secE	nusG
Proteobacteria	Gammaproteobacteria	Enterobacterales	Enterobacteriaceae	Salmonella	Salmonella enterica Typhi str. CT18	NC_003198	P1	∆tRNA-Trp					tufB	-	secE	nusG
Proteobacteria	Gammaproteobacteria	Enterobacterales	Enterobacteriaceae	Citrobacter	Citrobacter koseri ATCC BAA-89	NC_009792	P1	∆tRNA-Trp					tufB	-	secE	nusG
Proteobacteria	Gammaproteobacteria	Enterobacterales	Enterobacteriaceae	Klebsiella	Klebsiella pneumoniae str. NCTC 418	CP028915	P1	∆tRNA-Trp					tufB	-	secE	nusG
Proteobacteria	Gammaproteobacteria	Enterobacterales	Enterobacteriaceae	Leclercia	Leclercia sp. LSNIH3	CP026387	P1	∆tRNA-Trp					tufB	-	secE	nusG
Proteobacteria	Gammaproteobacteria	Enterobacterales	Enterobacteriaceae	Enterobacter	Enterobacter sp. 638	NC_009436	P1	∆tRNA-Trp					tufB	-	secE	nusG
Proteobacteria	Gammaproteobacteria	Enterobacterales	Erwiniaceae	Erwinia	Erwinia pyrifoliae DSM 12163	NC_017390	P1	∆tRNA-Trp					tufB	-	secE	nusG
Proteobacteria	Gammaproteobacteria	Enterobacterales	Erwiniaceae	Pantoea	Pantoea vagans C9-1	NC_014562	P1	∆tRNA-Trp					tufB	-	secE	nusG
Proteobacteria	Gammaproteobacteria	Enterobacterales	Pectobacteriaceae	Dickeya	Dickeya zeae Ech586	NC_013592	P1	∆tRNA-Trp					tufB	-	secE	nusG
Proteobacteria	Gammaproteobacteria	Enterobacterales	Pectobacteriaceae	Pectobacterium	Pectobacterium atrosepticum SCRI1043	NC_004547	P1	∆tRNA-Trp					tufB	-	secE	nusG
Proteobacteria	Gammaproteobacteria	Enterobacterales	Yersiniaceae	Yersinia	Yersinia pestis CO92	NC_003143	P1	∆tRNA-Trp					tufB	-	secE	nusG
Proteobacteria	Gammaproteobacteria	Enterobacterales	Yersiniaceae	Serratia	Serratia proteamaculans 568	NC_009832	P1	∆tRNA-Trp					tufB	-	secE	nusG
Proteobacteria	Gammaproteobacteria	Enterobacterales	Hafniaceae	Edwardsiella	Edwardsiella tarda EIB202	NC_013508	P1	∆tRNA-Trp					tufB	-	secE	nusG
Proteobacteria	Gammaproteobacteria	Enterobacterales	Hafniaceae	Hafnia	Hafnia paralvei str. FDAARGOS_158	CP014031	P1	∆tRNA-Trp					tufB	-	secE	nusG
Proteobacteria	Gammaproteobacteria	Enterobacterales	Pectobacteriaceae	Sodalis	Sodalis glossinidius str. 'morsitans'	NC_007712	P1	∆tRNA-Trp					tufB	-	secE	nusG
Proteobacteria	Gammaproteobacteria	Enterobacterales	Morganellaceae	Photorhabdus	Photorhabdus luminescens TTO1	BX470251	P1, P2	∆tRNA-Trp, A		rpsL	rpsG	fusA	tufA	-	secE	nusG
Proteobacteria	Gammaproteobacteria	Enterobacterales	Morganellaceae	Xenorhabdus	Xenorhabdus bovienii SS-2004	NC_013892	P1, P2	∆tRNA-Trp, A		rpsL	rpsG	fusA	tufA	-	secE	nusG
Proteobacteria	Gammaproteobacteria	Enterobacterales	Morganellaceae	Proteus	Proteus mirabilis str. HI4320	NC_010554	P1, P2	∆tRNA-Trp, A		rpsL	rpsG	fusA	tufA	-	secE	nusG
Proteobacteria	Gammaproteobacteria	Enterobacterales	Budviciaceae	Budvicia	Budvicia aquatica str. FDAARGOS_387	NZ_PDDX01000001	P1	∆tRNA-Trp					tufB	-	secE	nusG
Proteobacteria	Gammaproteobacteria	Orbales	Orbaceae	Frischella	Frischella perrara str. PEB0191	CP009056	P1	∆tRNA-Trp					tufB	-	secE	nusG
Proteobacteria	Gammaproteobacteria	Orbales	Orbaceae	Gilliamella	Gilliamella apicola str. wkB1	CP007445	P1	∆tRNA-Trp					tufB	-	secE	nusG
Proteobacteria	Gammaproteobacteria	Pasteurellales	Pasteurellaceae	Pasteurella	Pasteurella multocida str. Pm70	NC_002663	P1	∆tRNA-Trp					tufB	-	secE	nusG
Proteobacteria	Gammaproteobacteria	Pasteurellales	Pasteurellaceae	Histophilus	Haemophilus somnus 129PT	NC_008309	P1	∆tRNA-Trp					tufB	-	secE	nusG
Proteobacteria	Gammaproteobacteria	Pasteurellales	Pasteurellaceae	Basfia	Mannheimia succiniciproducens MBEL55E	NC_006300	P3	B		ribose ABC transporter permease	sugar ABC transporter ATP-binding protein	substrate-binding domain-containing protein	TIM barrel protein	tRNA1(Val) (adenine(37)-N6)-methyltransferase	secE	nusG
Proteobacteria	Gammaproteobacteria	Pasteurellales	Pasteurellaceae	Actinobacillus	Actinobacillus succinogenes 130Z	NC_009655	P3	C		uspA	alanine--tRNA ligase	csrA	phosphomannomutase/phosphoglucomutase	galU	secE	nusG
Proteobacteria	Gammaproteobacteria	Pasteurellales	Pasteurellaceae	Haemophilus	Haemophilus parainfluenzae T3T1	NC_015964	P3	D		neutral zinc metallopeptidase	lysM	tig	clpP	clpX	secE	nusG
Proteobacteria	Gammaproteobacteria	Pasteurellales	Pasteurellaceae	Haemophilus	Haemophilus influenzae Rd KW20	NC_000907	P3	D		neutral zinc metallopeptidase	lysM	tig	clpP	clpX	secE	nusG
Proteobacteria	Gammaproteobacteria	Pasteurellales	Pasteurellaceae	Actinobacillus	Actinobacillus equuli str. 19392	CP007715	P4	E		def	dprA	oligopeptide transporter, OPT family	PTS beta-glucoside transporter subunit IIBC	PTS mannitol transporter subunit IIB	secE	nusG
Proteobacteria	Gammaproteobacteria	Pasteurellales	Pasteurellaceae	Actinobacillus	Actinobacillus suis H91-0380	NC_018690	P4	E		def	dprA	oligopeptide transporter, OPT family	PTS beta-glucoside transporter subunit IIBC	PTS mannitol transporter subunit IIB	secE	nusG
Proteobacteria	Gammaproteobacteria	Pasteurellales	Pasteurellaceae	Haemophilus	Haemophilus ducreyi 35000HP	NC_002940	P4	E		regulator of cell morphoproteinsis and NO signaling	rfaD	def	dprA	oligopeptide transporter, OPT family	secE	nusG
Proteobacteria	Gammaproteobacteria	Pasteurellales	Pasteurellaceae	Actinobacillus	Actinobacillus pleuropneumoniae L20	NC_009053	P4	E		def	dprA	oligopeptide transporter, OPT family	PTS ascorbate transporter subunit IIC	PTS sugar transporter subunit IIB	secE	nusG
Proteobacteria	Gammaproteobacteria	Pasteurellales	Pasteurellaceae	Actinobacillus	Actinobacillus porcitonsillarum str. 9953L55	CP029206	P4	E		ADP-glyceromanno-heptose 6-epimerase	TonB-dependent receptor	esterase	def	dprA	secE	nusG
Proteobacteria	Gammaproteobacteria	Pasteurellales	Pasteurellaceae	Actinobacillus	Actinobacillus indolicus str. AIFJ1607	CP038145	P4	F		epmA	potassium transporter	ald	sodium-dependent transporter	hypothetical protein	secE	nusG
Proteobacteria	Gammaproteobacteria	Vibrionales	Vibrionaceae	Vibrio	Vibrio cholerae O1 str. N16961	NC_002505	P1	∆tRNA-Trp					tufB	-	secE	nusG
Proteobacteria	Gammaproteobacteria	Vibrionales	Vibrionaceae	Vibrio	Vibrio vulnificus YJ016	NC_005139	P1	∆tRNA-Trp					tufB	-	secE	nusG
Proteobacteria	Gammaproteobacteria	Vibrionales	Vibrionaceae	Vibrio	Vibrio parahaemolyticus BB22OP	NC_019955	P1	∆tRNA-Trp					tufB	-	secE	nusG
Proteobacteria	Gammaproteobacteria	Vibrionales	Vibrionaceae	Vibrio	Vibrio alginolyticus NBRC 15630	NC_022349	P1	∆tRNA-Trp					tufB	-	secE	nusG
Proteobacteria	Gammaproteobacteria	Vibrionales	Vibrionaceae	Aliivibrio	Vibrio fischeri ES114	NC_006840	P1	∆tRNA-Trp					tufB	-	secE	nusG
Proteobacteria	Gammaproteobacteria	Vibrionales	Vibrionaceae	Photobacterium	Photobacterium profundum SS9	NC_006370	P1	∆tRNA-Trp					tufB	-	secE	nusG
Proteobacteria	Gammaproteobacteria	Aeromonadales	Aeromonadaceae	Aeromonas	Aeromonas veronii B565	NC_015424								tRNA-Trp	secE	nusG
Proteobacteria	Gammaproteobacteria	Aeromonadales	Aeromonadaceae	Aeromonas	Aeromonas hydrophila ATCC 7966	NC_008570								tRNA-Trp	secE	nusG
Proteobacteria	Gammaproteobacteria	Aeromonadales	Aeromonadaceae	Tolumonas	Tolumonas auensis DSM 9187	NC_012691								tRNA-Trp	secE	nusG
Proteobacteria	Gammaproteobacteria	Aeromonadales	Aeromonadaceae	Oceanimonas	Oceanimonas sp. GK1	NC_016745								tRNA-Trp	secE	nusG
Proteobacteria	Gammaproteobacteria	Alteromonadales	Psychromonadaceae	Psychromonas	Psychromonas sp. CNPT3	NC_020802	P5	G		DUF3450 domain-containing protein	TonB-dependent receptor	ABC transporter ATP-binding protein/permease	trypsin-like serine protease	insulinase family protein	secE	nusG
Proteobacteria	Gammaproteobacteria	Alteromonadales	Psychromonadaceae	Psychromonas	Psychromonas ingrahamii 37	NC_008709	P5	H		glycosyltransferase family 2 protein	NAD-dependent epimerase/dehydratase family protein	polysaccharide biosynthesis protein	cydD	cydC	secE	nusG
Proteobacteria	Gammaproteobacteria	Alteromonadales	Moritellaceae	Moritella	Moritella yayanosii str. DB21MT	LS483250	P5	∆tufB, ∆tRNA-Trp				tufB	-	-	secE	nusG
Proteobacteria	Gammaproteobacteria	Alteromonadales	Shewanellaceae	Shewanella	Shewanella baltica OS678	NC_016901	P6	∆tRNA-Trp					tufB	-	secE	nusG
Proteobacteria	Gammaproteobacteria	Alteromonadales	Shewanellaceae	Shewanella	Shewanella putrefaciens CN-32	NC_009438	P6	∆tRNA-Trp					tufB	-	secE	nusG
Proteobacteria	Gammaproteobacteria	Alteromonadales	Shewanellaceae	Shewanella	Shewanella oneidensis MR-1	AE014299	P6	∆tRNA-Trp					tufB	-	secE	nusG
Proteobacteria	Gammaproteobacteria	Alteromonadales	Shewanellaceae	Shewanella	Shewanella denitrificans OS217	NC_007954	P6, P7	∆tRNA-Trp, ∆tufB				glyT	-	-	secE	nusG
Proteobacteria	Gammaproteobacteria	Alteromonadales	Shewanellaceae	Shewanella	Shewanella frigidimarina NCIMB 400	NC_008345	P6	∆tRNA-Trp					tufB	-	secE	nusG
Proteobacteria	Gammaproteobacteria	Alteromonadales	Shewanellaceae	Shewanella	Shewanella woodyi ATCC 51908	NC_010506	P6	∆tRNA-Trp					tufB	-	secE	nusG
Proteobacteria	Gammaproteobacteria	Alteromonadales	Shewanellaceae	Shewanella	Shewanella pealeana ATCC 700345	NC_009901	P6	∆tRNA-Trp					tufB	-	secE	nusG
Proteobacteria	Gammaproteobacteria	Alteromonadales	Shewanellaceae	Shewanella	Shewanella loihica PV-4	NC_009092	P6	∆tRNA-Trp					tufB	-	secE	nusG
Proteobacteria	Gammaproteobacteria	Alteromonadales	Shewanellaceae	Shewanella	Shewanella amazonensis SB2B	NC_008700	P6	∆tRNA-Trp					tufB	-	secE	nusG
Proteobacteria	Gammaproteobacteria	Alteromonadales	Pseudoalteromonadaceae	Pseudoalteromonas	Pseudoalteromonas tunicata str. D2	CP031961								tRNA-Trp	secE	nusG
Proteobacteria	Gammaproteobacteria	Alteromonadales	Pseudoalteromonadaceae	Pseudoalteromonas	Pseudoalteromonas haloplanktis str. TAC125	NC_007481								tRNA-Trp	secE	nusG
Proteobacteria	Gammaproteobacteria	Alteromonadales	Colwelliaceae	Colwellia	Colwellia psychrerythraea 34H	NC_003910								tRNA-Trp	secE	nusG
Proteobacteria	Gammaproteobacteria	Alteromonadales	Idiomarinaceae	Idiomarina	Idiomarina loihiensis L2TR	NC_006512								tRNA-Trp	secE	nusG
Proteobacteria	Gammaproteobacteria	Alteromonadales	Pseudoalteromonadaceae	Pseudoalteromonas	Pseudoalteromonas atlantica T6c	NC_008228								tRNA-Trp	secE	nusG
Proteobacteria	Gammaproteobacteria	Alteromonadales	Alteromonadaceae	Alteromonas	Alteromonas macleodii ATCC 27126	NC_018632								tRNA-Trp	secE	nusG
Proteobacteria	Gammaproteobacteria	Cellvibrionales	Cellvibrionaceae	Saccharophagus	Saccharophagus degradans 2-40	NC_007912								tRNA-Trp	secE	nusG
Proteobacteria	Gammaproteobacteria	Cellvibrionales	Halieaceae	Congregibacter	Congregibacter litoralis KT71	NZ_CM002299								tRNA-Trp	secE	nusG
Proteobacteria	Gammaproteobacteria	Pseudomonadales	Pseudomonadaceae	Pseudomonas	Pseudomonas syringae str. DC3000	NC_004578								tRNA-Trp	secE	nusG
Proteobacteria	Gammaproteobacteria	Pseudomonadales	Pseudomonadaceae	Pseudomonas	Pseudomonas fluorescens Pf0-1	NC_007492								tRNA-Trp	secE	nusG
Proteobacteria	Gammaproteobacteria	Pseudomonadales	Pseudomonadaceae	Pseudomonas	Pseudomonas putida KT2440	NC_002947								tRNA-Trp	secE	nusG
Proteobacteria	Gammaproteobacteria	Pseudomonadales	Pseudomonadaceae	Pseudomonas	Pseudomonas entomophila str. L48	NC_008027								tRNA-Trp	secE	nusG
Proteobacteria	Gammaproteobacteria	Pseudomonadales	Pseudomonadaceae	Pseudomonas	Pseudomonas mendocina ymp	NC_009439								tRNA-Trp	secE	nusG
Proteobacteria	Gammaproteobacteria	Pseudomonadales	Pseudomonadaceae	Pseudomonas	Pseudomonas stutzeri A1501	NC_009434								tRNA-Trp	secE	nusG
Proteobacteria	Gammaproteobacteria	Pseudomonadales	Pseudomonadaceae	Pseudomonas	Pseudomonas aeruginosa PAO1	NC_002516								tRNA-Trp	secE	nusG
Proteobacteria	Gammaproteobacteria	Alteromonadales	Alteromonadaceae	Alteromonas	Marinobacter aquaeolei VT8	NC_008740								tRNA-Trp	secE	nusG
Proteobacteria	Gammaproteobacteria	Oceanospirillales	Hahellaceae	Hahella	Hahella chejuensis KCTC 2396	NC_007645								tRNA-Trp	secE	nusG
Proteobacteria	Gammaproteobacteria	Oceanospirillales	Halomonadaceae	Chromohalobacter	Chromohalobacter salexigens DSM 3043	NC_007963								tRNA-Trp	secE	nusG
Proteobacteria	Gammaproteobacteria	Oceanospirillales	Oceanospirillaceae	Marinomonas	Marinomonas sp. MWYL1	NC_009654								tRNA-Trp	secE	nusG
Proteobacteria	Gammaproteobacteria	Oceanospirillales	Alcanivoracaceae	Alcanivorax	Alcanivorax borkumensis SK2	NC_008260								tRNA-Trp	secE	nusG
Proteobacteria	Gammaproteobacteria	Pseudomonadales	Moraxellaceae	Acinetobacter	Acinetobacter baumannii ATCC 17978	CP000521								tRNA-Trp	secE	nusG
Proteobacteria	Gammaproteobacteria	Pseudomonadales	Moraxellaceae	Acinetobacter	Acinetobacter sp. ADP1	NC_005966								tRNA-Trp	secE	nusG
Proteobacteria	Gammaproteobacteria	Pseudomonadales	Moraxellaceae	Psychrobacter	Psychrobacter sp. PRwf-1	NC_009524								tRNA-Trp	secE	nusG
Proteobacteria	Gammaproteobacteria	Pseudomonadales	Moraxellaceae	Psychrobacter	Psychrobacter cryohalolentis K5	NC_007969								tRNA-Trp	secE	nusG
Proteobacteria	Gammaproteobacteria	Thiotrichales	Francisellaceae	Francisella	Francisella tularensis SCHU S4	NC_006570								tRNA-Trp	secE	nusG
Proteobacteria	Gammaproteobacteria	Legionellales	Legionellaceae	Legionella	Legionella pneumophila str. Philadelphia 1	NC_002942								tRNA-Trp	secE	nusG
Proteobacteria	Gammaproteobacteria	Legionellales	Coxiellaceae	Coxiella	Coxiella burnetii str. RSA439	NZ_CP040059								tRNA-Trp	secE	nusG
Proteobacteria	Gammaproteobacteria	Legionellales	Coxiellaceae	Rickettsiella	Rickettsiella viridis str. Ap-RA04	AP018005								tRNA-Trp	secE	nusG
Proteobacteria	Gammaproteobacteria	unclassified sulfur-oxidizing symbionts			Vesicomyosocius okutanii HA	NC_009465								tRNA-Trp	secE	nusG
Proteobacteria	Gammaproteobacteria	unclassified sulfur-oxidizing symbionts			Ruthia magnifica str. Cm	NC_008610								tRNA-Trp	secE	nusG
Proteobacteria	Gammaproteobacteria	Thiotrichales	Piscirickettsiaceae	Hydrogenovibrio	Thiomicrospira crunogena XCL-2	NC_007520								tRNA-Trp	secE	nusG
Proteobacteria	Gammaproteobacteria	Methylococcales	Methylococcaceae	Methylomonas	Methylomonas methanica MC09	NC_015572								tRNA-Trp	secE	nusG
Proteobacteria	Gammaproteobacteria	Methylococcales	Methylococcaceae	Methylococcus	Methylococcus capsulatus str. Bath	NC_002977								tRNA-Trp	secE	nusG
Proteobacteria	Gammaproteobacteria	Thiotrichales	Thiotrichaceae	Beggiatoa	Beggiatoa leptomitoformis str. D-401	CP018889								tRNA-Trp	secE	nusG
Proteobacteria	Gammaproteobacteria	Chromatiales	Chromatiaceae	Nitrosococcus	Nitrosococcus oceani ATCC 19707	CP000127								tRNA-Trp	secE	nusG
Proteobacteria	Gammaproteobacteria	Chromatiales	Ectothiorhodospiraceae	Nitrococcus	Nitrococcus mobilis Nb-231	CH672427								tRNA-Trp	secE	nusG
Proteobacteria	Gammaproteobacteria	Chromatiales	Ectothiorhodospiraceae	Halorhodospira	Halorhodospira halophila SL1	NC_008789								tRNA-Trp	secE	nusG
Proteobacteria	Gammaproteobacteria	Chromatiales	Ectothiorhodospiraceae	Alkalilimnicola	Alkalilimnicola ehrlichii MLHE-1	NC_008340								tRNA-Trp	secE	nusG
Proteobacteria	Gammaproteobacteria	Salinisphaerales	Salinisphaeraceae	Salinisphaera	Salinisphaera sp. LB1	CP029488								tRNA-Trp	secE	nusG
Proteobacteria	Gammaproteobacteria	Nevskiales	Sinobacteraceae	Solimonas	Solimonas sp. K1W22B-7	CP031704								tRNA-Trp	secE	nusG
Proteobacteria	Gammaproteobacteria	Nevskiales	Sinobacteraceae	Steroidobacter	Steroidobacter denitrificans str. DSM 18526	CP011971								tRNA-Trp	secE	nusG
Proteobacteria	Gammaproteobacteria	Xanthomondales	Xanthomonadaceae	Xanthomonas	Xanthomonas axonopodis Xac29-1	NC_020800								tRNA-Trp	secE	nusG
Proteobacteria	Gammaproteobacteria	Xanthomondales	Xanthomonadaceae	Xanthomonas	Xanthomonas campestris str. ATCC 33913	NC_003902								tRNA-Trp	secE	nusG
Proteobacteria	Gammaproteobacteria	Xanthomondales	Xanthomonadaceae	Stenotrophomonas	Stenotrophomonas maltophilia R551-3	NC_011071								tRNA-Trp	secE	nusG
Proteobacteria	Gammaproteobacteria	Xanthomondales	Xanthomonadaceae	Xylella	Xylella fastidiosa 9a5c	NC_002488								tRNA-Trp	secE	nusG
Proteobacteria	Gammaproteobacteria	Cardiobacteriales	Cardiobacteriaceae	Cardiobacterium	Cardiobacterium hominis str. NCTC10426	LR134365								tRNA-Trp	secE	nusG
Proteobacteria	Gammaproteobacteria	Cardiobacteriales	Cardiobacteriaceae	Dichelobacter	Dichelobacter nodosus VCS1703A	NC_009446								tRNA-Trp	secE	nusG
Proteobacteria	Betaproteobacteria	Neisseriales	Chromobacteriaceae	Chromobacterium	Chromobacterium violaceum ATCC 12472	NC_005085								tRNA-Trp	secE	nusG
Proteobacteria	Betaproteobacteria	Burkholderiales	Burkholderiaceae	Ralstonia	Ralstonia solanacearum GMI1000	NC_003295								tRNA-Trp	secE	nusG
Proteobacteria	Acidithiobacillia	Acidithiobacillales	Acidithiobacillaceae	Acidithiobacillus	Acidithiobacillus caldus SM-1	NC_015850								tRNA-Trp	secE	nusG
Proteobacteria	Acidithiobacillia	Acidithiobacillales	Acidithiobacillaceae	Acidithiobacillus	Acidithiobacillus ferrooxidans ATCC 23270	NC_011761								tRNA-Trp	secE	nusG
Proteobacteria	Alphaproteobacteria	Rhodospirillales	Rhodospirillaceae	Rhodospirillum	Rhodospirillum rubrum ATCC 11170	NC_007643								tRNA-Trp	secE	nusG
Proteobacteria	Alphaproteobacteria	Rhizobiales	Rhizobiaceae	Sinorhizobium	Sinorhizobium meliloti 1021	NC_003047								tRNA-Trp	secE	nusG
Proteobacteria	Epsilonproteobacteria	Campylobacterales	Helicobacteraceae	Helicobacter	Helicobacter pylori J99	NC_000921								tRNA-Trp	secE	nusG
Proteobacteria	Epsilonproteobacteria	Campylobacterales	Campylobacteraceae	Campylobacter	Campylobacter jejuni 269.97	NC_009707								tRNA-Trp	secE	nusG
Proteobacteria	Deltaproteobacteria	Desulfuromonadales	Geobacteraceae	Geobacter	Geobacter sulfurreducens KN400	NC_017454								tRNA-Trp	secE	nusG
Proteobacteria	Deltaproteobacteria	Myxococcales	Cystobacterineae	Myxococcus	Myxococcus macrosporus str. HW-1	NC_015711								tRNA-Trp	secE	nusG
Acidobacteria	Acidobacteria	Acidobacteriales	Acidobacteriaceae	Candidatus Koribacter	Candidatus Koribacter versatilis Ellin345	NC_008009								tRNA-Trp	secE	nusG
Acidobacteria	Acidobacteria	Acidobacteriales	Acidobacteriaceae	Acidobacterium	Acidobacterium capsulatum ATCC 51196	NC_012483								tRNA-Trp	secE	nusG

## Sheet: nusG
Phylum	Class	Order	Family	Genus	Species	Accession Number										Group	Event
Proteobacteria	Gammaproteobacteria	Enterobacterales	Enterobacteriaceae	Escherichia	Escherichia coli K12	NC_000913		secE	nusG	rplK
Proteobacteria	Gammaproteobacteria	Enterobacterales	Enterobacteriaceae	Salmonella	Salmonella enterica Typhimurium LT2	NC_003197		secE	nusG	rplK
Proteobacteria	Gammaproteobacteria	Enterobacterales	Enterobacteriaceae	Salmonella	Salmonella enterica Typhi str. CT18	NC_003198		secE	nusG	rplK
Proteobacteria	Gammaproteobacteria	Enterobacterales	Enterobacteriaceae	Citrobacter	Citrobacter koseri ATCC BAA-89	NC_009792		secE	nusG	rplK
Proteobacteria	Gammaproteobacteria	Enterobacterales	Enterobacteriaceae	Klebsiella	Klebsiella pneumoniae str. NCTC 418	CP028915		secE	nusG	rplK
Proteobacteria	Gammaproteobacteria	Enterobacterales	Enterobacteriaceae	Leclercia	Leclercia sp. LSNIH3	CP026387		secE	nusG	rplK
Proteobacteria	Gammaproteobacteria	Enterobacterales	Enterobacteriaceae	Enterobacter	Enterobacter sp. 638	NC_009436		secE	nusG	rplK
Proteobacteria	Gammaproteobacteria	Enterobacterales	Erwiniaceae	Erwinia	Erwinia pyrifoliae DSM 12163	NC_017390		secE	nusG	rplK
Proteobacteria	Gammaproteobacteria	Enterobacterales	Erwiniaceae	Pantoea	Pantoea vagans C9-1	NC_014562		secE	nusG	rplK
Proteobacteria	Gammaproteobacteria	Enterobacterales	Pectobacteriaceae	Dickeya	Dickeya zeae Ech586	NC_013592		secE	nusG	rplK
Proteobacteria	Gammaproteobacteria	Enterobacterales	Pectobacteriaceae	Pectobacterium	Pectobacterium atrosepticum SCRI1043	NC_004547		secE	nusG	rplK
Proteobacteria	Gammaproteobacteria	Enterobacterales	Yersiniaceae	Yersinia	Yersinia pestis CO92	NC_003143		secE	nusG	rplK
Proteobacteria	Gammaproteobacteria	Enterobacterales	Yersiniaceae	Serratia	Serratia proteamaculans 568	NC_009832		secE	nusG	rplK
Proteobacteria	Gammaproteobacteria	Enterobacterales	Hafniaceae	Edwardsiella	Edwardsiella tarda EIB202	NC_013508		secE	nusG	rplK
Proteobacteria	Gammaproteobacteria	Enterobacterales	Hafniaceae	Hafnia	Hafnia paralvei str. FDAARGOS_158	CP014031		secE	nusG	rplK
Proteobacteria	Gammaproteobacteria	Enterobacterales	Pectobacteriaceae	Sodalis	Sodalis glossinidius str. 'morsitans'	NC_007712		secE	nusG	rplK
Proteobacteria	Gammaproteobacteria	Enterobacterales	Morganellaceae	Photorhabdus	Photorhabdus luminescens TTO1	BX470251		secE	nusG	rplK
Proteobacteria	Gammaproteobacteria	Enterobacterales	Morganellaceae	Xenorhabdus	Xenorhabdus bovienii SS-2004	NC_013892		secE	nusG	rplK
Proteobacteria	Gammaproteobacteria	Enterobacterales	Morganellaceae	Proteus	Proteus mirabilis str. HI4320	NC_010554		secE	nusG	rplK
Proteobacteria	Gammaproteobacteria	Enterobacterales	Budviciaceae	Budvicia	Budvicia aquatica str. FDAARGOS_387	NZ_PDDX01000001		secE	nusG	rplK
Proteobacteria	Gammaproteobacteria	Orbales	Orbaceae	Frischella	Frischella perrara str. PEB0191	CP009056		secE	nusG	NADH dehydrogenase, FAD-containing subunit	Multidrug resistance efflux pump	putative membrane protein	ABC-type multidrug transport system, permease component	regulator of ribonuclease activity A		A	P16
Proteobacteria	Gammaproteobacteria	Orbales	Orbaceae	Gilliamella	Gilliamella apicola str. wkB1	CP007445		secE	nusG	Glutathione-regulated potassium-efflux system ATP-binding protein	sdaR	D-galactarate dehydratase	D-glucarate permease	Glucarate dehydratase		B	P16
Proteobacteria	Gammaproteobacteria	Pasteurellales	Pasteurellaceae	Pasteurella	Pasteurella multocida str. Pm70	NC_002663		secE	nusG	rplK
Proteobacteria	Gammaproteobacteria	Pasteurellales	Pasteurellaceae	Histophilus	Haemophilus somnus 129PT	NC_008309		secE	nusG	glutamate 5-kinase	threonine/serine exporter family protein	membrane protein	type 3 dihydrofolate reductase	bifunctional riboflavin kinase/FAD synthetase		C	P17
Proteobacteria	Gammaproteobacteria	Pasteurellales	Pasteurellaceae	Basfia	Mannheimia succiniciproducens MBEL55E	NC_006300		secE	nusG	rplK
Proteobacteria	Gammaproteobacteria	Pasteurellales	Pasteurellaceae	Actinobacillus	Actinobacillus succinogenes 130Z	NC_009655		secE	nusG	hypothetical protein	rplK					D	P18
Proteobacteria	Gammaproteobacteria	Pasteurellales	Pasteurellaceae	Haemophilus	Haemophilus parainfluenzae T3T1	NC_015964		secE	nusG	rplK
Proteobacteria	Gammaproteobacteria	Pasteurellales	Pasteurellaceae	Haemophilus	Haemophilus influenzae Rd KW20	NC_000907		secE	nusG	vacJ	hypothetical protein	htpX	sirA	hypothetical protein		E	P19
Proteobacteria	Gammaproteobacteria	Pasteurellales	Pasteurellaceae	Actinobacillus	Actinobacillus equuli str. 19392	CP007715		secE	nusG	rplK
Proteobacteria	Gammaproteobacteria	Pasteurellales	Pasteurellaceae	Actinobacillus	Actinobacillus suis H91-0380	NC_018690		secE	nusG	rplK
Proteobacteria	Gammaproteobacteria	Pasteurellales	Pasteurellaceae	Haemophilus	Haemophilus ducreyi 35000HP	NC_002940		secE	nusG	rplK
Proteobacteria	Gammaproteobacteria	Pasteurellales	Pasteurellaceae	Actinobacillus	Actinobacillus pleuropneumoniae L20	NC_009053		secE	nusG	rplK
Proteobacteria	Gammaproteobacteria	Pasteurellales	Pasteurellaceae	Actinobacillus	Actinobacillus porcitonsillarum str. 9953L55	CP029206		secE	nusG	rplK
Proteobacteria	Gammaproteobacteria	Pasteurellales	Pasteurellaceae	Actinobacillus	Actinobacillus indolicus str. AIFJ1607	CP038145		secE	nusG	rplK
Proteobacteria	Gammaproteobacteria	Vibrionales	Vibrionaceae	Vibrio	Vibrio cholerae O1 str. N16961	NC_002505		secE	nusG	rplK
Proteobacteria	Gammaproteobacteria	Vibrionales	Vibrionaceae	Vibrio	Vibrio vulnificus YJ016	NC_005139		secE	nusG	rplK
Proteobacteria	Gammaproteobacteria	Vibrionales	Vibrionaceae	Vibrio	Vibrio parahaemolyticus BB22OP	NC_019955		secE	nusG	rplK
Proteobacteria	Gammaproteobacteria	Vibrionales	Vibrionaceae	Vibrio	Vibrio alginolyticus NBRC 15630	NC_022349		secE	nusG	rplK
Proteobacteria	Gammaproteobacteria	Vibrionales	Vibrionaceae	Aliivibrio	Vibrio fischeri ES114	NC_006840		secE	nusG	rplK
Proteobacteria	Gammaproteobacteria	Vibrionales	Vibrionaceae	Photobacterium	Photobacterium profundum SS9	NC_006370		secE	nusG	rplK
Proteobacteria	Gammaproteobacteria	Aeromonadales	Aeromonadaceae	Aeromonas	Aeromonas veronii B565	NC_015424		secE	nusG	rplK
Proteobacteria	Gammaproteobacteria	Aeromonadales	Aeromonadaceae	Aeromonas	Aeromonas hydrophila ATCC 7966	NC_008570		secE	nusG	rplK
Proteobacteria	Gammaproteobacteria	Aeromonadales	Aeromonadaceae	Tolumonas	Tolumonas auensis DSM 9187	NC_012691		secE	nusG	rplK
Proteobacteria	Gammaproteobacteria	Aeromonadales	Aeromonadaceae	Oceanimonas	Oceanimonas sp. GK1	NC_016745		secE	nusG	rplK
Proteobacteria	Gammaproteobacteria	Alteromonadales	Psychromonadaceae	Psychromonas	Psychromonas sp. CNPT3	NC_020802		secE	nusG	rplK
Proteobacteria	Gammaproteobacteria	Alteromonadales	Psychromonadaceae	Psychromonas	Psychromonas ingrahamii 37	NC_008709		secE	nusG	rplK
Proteobacteria	Gammaproteobacteria	Alteromonadales	Moritellaceae	Moritella	Moritella yayanosii str. DB21MT	LS483250		secE	nusG	rplK
Proteobacteria	Gammaproteobacteria	Alteromonadales	Shewanellaceae	Shewanella	Shewanella baltica OS678	NC_016901		secE	nusG	rplK
Proteobacteria	Gammaproteobacteria	Alteromonadales	Shewanellaceae	Shewanella	Shewanella putrefaciens CN-32	NC_009438		secE	nusG	rplK
Proteobacteria	Gammaproteobacteria	Alteromonadales	Shewanellaceae	Shewanella	Shewanella oneidensis MR-1	AE014299		secE	nusG	rplK
Proteobacteria	Gammaproteobacteria	Alteromonadales	Shewanellaceae	Shewanella	Shewanella denitrificans OS217	NC_007954		secE	nusG	rplK
Proteobacteria	Gammaproteobacteria	Alteromonadales	Shewanellaceae	Shewanella	Shewanella frigidimarina NCIMB 400	NC_008345		secE	nusG	rplK
Proteobacteria	Gammaproteobacteria	Alteromonadales	Shewanellaceae	Shewanella	Shewanella woodyi ATCC 51908	NC_010506		secE	nusG	rplK
Proteobacteria	Gammaproteobacteria	Alteromonadales	Shewanellaceae	Shewanella	Shewanella pealeana ATCC 700345	NC_009901		secE	nusG	rplK
Proteobacteria	Gammaproteobacteria	Alteromonadales	Shewanellaceae	Shewanella	Shewanella loihica PV-4	NC_009092		secE	nusG	rplK
Proteobacteria	Gammaproteobacteria	Alteromonadales	Shewanellaceae	Shewanella	Shewanella amazonensis SB2B	NC_008700		secE	nusG	rplK
Proteobacteria	Gammaproteobacteria	Alteromonadales	Pseudoalteromonadaceae	Pseudoalteromonas	Pseudoalteromonas tunicata str. D2	CP031961		secE	nusG	rplK
Proteobacteria	Gammaproteobacteria	Alteromonadales	Pseudoalteromonadaceae	Pseudoalteromonas	Pseudoalteromonas haloplanktis str. TAC125	NC_007481		secE	nusG	rplK
Proteobacteria	Gammaproteobacteria	Alteromonadales	Colwelliaceae	Colwellia	Colwellia psychrerythraea 34H	NC_003910		secE	nusG	glycosyl hydrolase	ion transporter	OmpA family protein	rplK			F	P20
Proteobacteria	Gammaproteobacteria	Alteromonadales	Idiomarinaceae	Idiomarina	Idiomarina loihiensis L2TR	NC_006512		secE	nusG	rplK
Proteobacteria	Gammaproteobacteria	Alteromonadales	Pseudoalteromonadaceae	Pseudoalteromonas	Pseudoalteromonas atlantica T6c	NC_008228		secE	nusG	rplK
Proteobacteria	Gammaproteobacteria	Alteromonadales	Alteromonadaceae	Alteromonas	Alteromonas macleodii ATCC 27126	NC_018632		secE	nusG	rplK
Proteobacteria	Gammaproteobacteria	Cellvibrionales	Cellvibrionaceae	Saccharophagus	Saccharophagus degradans 2-40	NC_007912		secE	nusG	rplK
Proteobacteria	Gammaproteobacteria	Cellvibrionales	Halieaceae	Congregibacter	Congregibacter litoralis KT71	NZ_CM002299		secE	nusG	rplK
Proteobacteria	Gammaproteobacteria	Pseudomonadales	Pseudomonadaceae	Pseudomonas	Pseudomonas syringae str. DC3000	NC_004578		secE	nusG	rplK
Proteobacteria	Gammaproteobacteria	Pseudomonadales	Pseudomonadaceae	Pseudomonas	Pseudomonas fluorescens Pf0-1	NC_007492		secE	nusG	rplK
Proteobacteria	Gammaproteobacteria	Pseudomonadales	Pseudomonadaceae	Pseudomonas	Pseudomonas putida KT2440	NC_002947		secE	nusG	rplK
Proteobacteria	Gammaproteobacteria	Pseudomonadales	Pseudomonadaceae	Pseudomonas	Pseudomonas entomophila str. L48	NC_008027		secE	nusG	rplK
Proteobacteria	Gammaproteobacteria	Pseudomonadales	Pseudomonadaceae	Pseudomonas	Pseudomonas mendocina ymp	NC_009439		secE	nusG	rplK
Proteobacteria	Gammaproteobacteria	Pseudomonadales	Pseudomonadaceae	Pseudomonas	Pseudomonas stutzeri A1501	NC_009434		secE	nusG	rplK
Proteobacteria	Gammaproteobacteria	Pseudomonadales	Pseudomonadaceae	Pseudomonas	Pseudomonas aeruginosa PAO1	NC_002516		secE	nusG	rplK
Proteobacteria	Gammaproteobacteria	Alteromonadales	Alteromonadaceae	Alteromonas	Marinobacter aquaeolei VT8	NC_008740		secE	nusG	rplK
Proteobacteria	Gammaproteobacteria	Oceanospirillales	Hahellaceae	Hahella	Hahella chejuensis KCTC 2396	NC_007645		secE	nusG	rplK
Proteobacteria	Gammaproteobacteria	Oceanospirillales	Halomonadaceae	Chromohalobacter	Chromohalobacter salexigens DSM 3043	NC_007963		secE	nusG	rplK
Proteobacteria	Gammaproteobacteria	Oceanospirillales	Oceanospirillaceae	Marinomonas	Marinomonas sp. MWYL1	NC_009654		secE	nusG	rplK
Proteobacteria	Gammaproteobacteria	Oceanospirillales	Alcanivoracaceae	Alcanivorax	Alcanivorax borkumensis SK2	NC_008260		secE	nusG	rplK
Proteobacteria	Gammaproteobacteria	Pseudomonadales	Moraxellaceae	Acinetobacter	Acinetobacter baumannii ATCC 17978	CP000521		secE	nusG	rplK
Proteobacteria	Gammaproteobacteria	Pseudomonadales	Moraxellaceae	Acinetobacter	Acinetobacter sp. ADP1	NC_005966		secE	nusG	rplK
Proteobacteria	Gammaproteobacteria	Pseudomonadales	Moraxellaceae	Psychrobacter	Psychrobacter sp. PRwf-1	NC_009524		secE	nusG	rplK
Proteobacteria	Gammaproteobacteria	Pseudomonadales	Moraxellaceae	Psychrobacter	Psychrobacter cryohalolentis K5	NC_007969		secE	nusG	rplK
Proteobacteria	Gammaproteobacteria	Thiotrichales	Francisellaceae	Francisella	Francisella tularensis SCHU S4	NC_006570		secE	nusG	rplK
Proteobacteria	Gammaproteobacteria	Legionellales	Legionellaceae	Legionella	Legionella pneumophila str. Philadelphia 1	NC_002942		secE	nusG	rplK
Proteobacteria	Gammaproteobacteria	Legionellales	Coxiellaceae	Coxiella	Coxiella burnetii str. RSA439	NZ_CP040059		secE	nusG	rplK
Proteobacteria	Gammaproteobacteria	Legionellales	Coxiellaceae	Rickettsiella	Rickettsiella viridis str. Ap-RA04	AP018005		secE	nusG	rplK
Proteobacteria	Gammaproteobacteria	unclassified sulfur-oxidizing symbionts			Vesicomyosocius okutanii HA	NC_009465		secE	nusG	rplK
Proteobacteria	Gammaproteobacteria	unclassified sulfur-oxidizing symbionts			Ruthia magnifica str. Cm	NC_008610		secE	nusG	rplK
Proteobacteria	Gammaproteobacteria	Thiotrichales	Piscirickettsiaceae	Hydrogenovibrio	Thiomicrospira crunogena XCL-2	NC_007520		secE	nusG	rplK
Proteobacteria	Gammaproteobacteria	Methylococcales	Methylococcaceae	Methylomonas	Methylomonas methanica MC09	NC_015572		secE	nusG	rplK
Proteobacteria	Gammaproteobacteria	Methylococcales	Methylococcaceae	Methylococcus	Methylococcus capsulatus str. Bath	NC_002977		secE	nusG	rplK
Proteobacteria	Gammaproteobacteria	Thiotrichales	Thiotrichaceae	Beggiatoa	Beggiatoa leptomitoformis str. D-401	CP018889		secE	nusG	rplK
Proteobacteria	Gammaproteobacteria	Chromatiales	Chromatiaceae	Nitrosococcus	Nitrosococcus oceani ATCC 19707	CP000127		secE	nusG	rplK
Proteobacteria	Gammaproteobacteria	Chromatiales	Ectothiorhodospiraceae	Nitrococcus	Nitrococcus mobilis Nb-231	CH672427		secE	nusG	rplK
Proteobacteria	Gammaproteobacteria	Chromatiales	Ectothiorhodospiraceae	Halorhodospira	Halorhodospira halophila SL1	NC_008789		secE	nusG	rplK
Proteobacteria	Gammaproteobacteria	Chromatiales	Ectothiorhodospiraceae	Alkalilimnicola	Alkalilimnicola ehrlichii MLHE-1	NC_008340		secE	nusG	rplK
Proteobacteria	Gammaproteobacteria	Salinisphaerales	Salinisphaeraceae	Salinisphaera	Salinisphaera sp. LB1	CP029488		secE	nusG	rplK
Proteobacteria	Gammaproteobacteria	Nevskiales	Sinobacteraceae	Solimonas	Solimonas sp. K1W22B-7	CP031704		secE	nusG	rplK
Proteobacteria	Gammaproteobacteria	Nevskiales	Sinobacteraceae	Steroidobacter	Steroidobacter denitrificans str. DSM 18526	CP011971		secE	nusG	rplK
Proteobacteria	Gammaproteobacteria	Xanthomondales	Xanthomonadaceae	Xanthomonas	Xanthomonas axonopodis Xac29-1	NC_020800		secE	nusG	rplK
Proteobacteria	Gammaproteobacteria	Xanthomondales	Xanthomonadaceae	Xanthomonas	Xanthomonas campestris str. ATCC 33913	NC_003902		secE	nusG	rplK
Proteobacteria	Gammaproteobacteria	Xanthomondales	Xanthomonadaceae	Stenotrophomonas	Stenotrophomonas maltophilia R551-3	NC_011071		secE	nusG	rplK
Proteobacteria	Gammaproteobacteria	Xanthomondales	Xanthomonadaceae	Xylella	Xylella fastidiosa 9a5c	NC_002488		secE	nusG	rplK
Proteobacteria	Gammaproteobacteria	Cardiobacteriales	Cardiobacteriaceae	Cardiobacterium	Cardiobacterium hominis str. NCTC10426	LR134365		secE	nusG	rplK
Proteobacteria	Gammaproteobacteria	Cardiobacteriales	Cardiobacteriaceae	Dichelobacter	Dichelobacter nodosus VCS1703A	NC_009446		secE	nusG	rplK
Proteobacteria	Betaproteobacteria	Neisseriales	Chromobacteriaceae	Chromobacterium	Chromobacterium violaceum ATCC 12472	NC_005085		secE	nusG	rplK
Proteobacteria	Betaproteobacteria	Burkholderiales	Burkholderiaceae	Ralstonia	Ralstonia solanacearum GMI1000	NC_003295		secE	nusG	rplK
Proteobacteria	Acidithiobacillia	Acidithiobacillales	Acidithiobacillaceae	Acidithiobacillus	Acidithiobacillus caldus SM-1	NC_015850		secE	nusG	rplK
Proteobacteria	Acidithiobacillia	Acidithiobacillales	Acidithiobacillaceae	Acidithiobacillus	Acidithiobacillus ferrooxidans ATCC 23270	NC_011761		secE	nusG	rplK
Proteobacteria	Alphaproteobacteria	Rhodospirillales	Rhodospirillaceae	Rhodospirillum	Rhodospirillum rubrum ATCC 11170	NC_007643		secE	nusG	rplK
Proteobacteria	Alphaproteobacteria	Rhizobiales	Rhizobiaceae	Sinorhizobium	Sinorhizobium meliloti 1021	NC_003047		secE	nusG	rplK
Proteobacteria	Epsilonproteobacteria	Campylobacterales	Helicobacteraceae	Helicobacter	Helicobacter pylori J99	NC_000921		secE	nusG	rplK
Proteobacteria	Epsilonproteobacteria	Campylobacterales	Campylobacteraceae	Campylobacter	Campylobacter jejuni 269.97	NC_009707		secE	nusG	rplK
Proteobacteria	Deltaproteobacteria	Desulfuromonadales	Geobacteraceae	Geobacter	Geobacter sulfurreducens KN400	NC_017454		secE	nusG	rplK
Proteobacteria	Deltaproteobacteria	Myxococcales	Cystobacterineae	Myxococcus	Myxococcus macrosporus str. HW-1	NC_015711		secE	nusG	rplK
Acidobacteria	Acidobacteria	Acidobacteriales	Acidobacteriaceae	Candidatus Koribacter	Candidatus Koribacter versatilis Ellin345	NC_008009		secE	nusG	rplK
Acidobacteria	Acidobacteria	Acidobacteriales	Acidobacteriaceae	Acidobacterium	Acidobacterium capsulatum ATCC 51196	NC_012483		secE	nusG	rplK

## Sheet: rplK
Phylum	Class	Order	Family	Genus	Species	Accession Number	Event	Group
Proteobacteria	Gammaproteobacteria	Enterobacterales	Enterobacteriaceae	Escherichia	Escherichia coli K12	NC_000913								nusG	rplK	rplA
Proteobacteria	Gammaproteobacteria	Enterobacterales	Enterobacteriaceae	Salmonella	Salmonella enterica Typhimurium LT2	NC_003197								nusG	rplK	rplA
Proteobacteria	Gammaproteobacteria	Enterobacterales	Enterobacteriaceae	Salmonella	Salmonella enterica Typhi str. CT18	NC_003198								nusG	rplK	rplA
Proteobacteria	Gammaproteobacteria	Enterobacterales	Enterobacteriaceae	Citrobacter	Citrobacter koseri ATCC BAA-89	NC_009792								nusG	rplK	rplA
Proteobacteria	Gammaproteobacteria	Enterobacterales	Enterobacteriaceae	Klebsiella	Klebsiella pneumoniae str. NCTC 418	CP028915								nusG	rplK	rplA
Proteobacteria	Gammaproteobacteria	Enterobacterales	Enterobacteriaceae	Leclercia	Leclercia sp. LSNIH3	CP026387								nusG	rplK	rplA
Proteobacteria	Gammaproteobacteria	Enterobacterales	Enterobacteriaceae	Enterobacter	Enterobacter sp. 638	NC_009436								nusG	rplK	rplA
Proteobacteria	Gammaproteobacteria	Enterobacterales	Erwiniaceae	Erwinia	Erwinia pyrifoliae DSM 12163	NC_017390								nusG	rplK	rplA
Proteobacteria	Gammaproteobacteria	Enterobacterales	Erwiniaceae	Pantoea	Pantoea vagans C9-1	NC_014562								nusG	rplK	rplA
Proteobacteria	Gammaproteobacteria	Enterobacterales	Pectobacteriaceae	Dickeya	Dickeya zeae Ech586	NC_013592								nusG	rplK	rplA
Proteobacteria	Gammaproteobacteria	Enterobacterales	Pectobacteriaceae	Pectobacterium	Pectobacterium atrosepticum SCRI1043	NC_004547								nusG	rplK	rplA
Proteobacteria	Gammaproteobacteria	Enterobacterales	Yersiniaceae	Yersinia	Yersinia pestis CO92	NC_003143								nusG	rplK	rplA
Proteobacteria	Gammaproteobacteria	Enterobacterales	Yersiniaceae	Serratia	Serratia proteamaculans 568	NC_009832								nusG	rplK	rplA
Proteobacteria	Gammaproteobacteria	Enterobacterales	Hafniaceae	Edwardsiella	Edwardsiella tarda EIB202	NC_013508								nusG	rplK	rplA
Proteobacteria	Gammaproteobacteria	Enterobacterales	Hafniaceae	Hafnia	Hafnia paralvei str. FDAARGOS_158	CP014031								nusG	rplK	rplA
Proteobacteria	Gammaproteobacteria	Enterobacterales	Pectobacteriaceae	Sodalis	Sodalis glossinidius str. 'morsitans'	NC_007712								nusG	rplK	rplA
Proteobacteria	Gammaproteobacteria	Enterobacterales	Morganellaceae	Photorhabdus	Photorhabdus luminescens TTO1	BX470251								nusG	rplK	rplA
Proteobacteria	Gammaproteobacteria	Enterobacterales	Morganellaceae	Xenorhabdus	Xenorhabdus bovienii SS-2004	NC_013892								nusG	rplK	rplA
Proteobacteria	Gammaproteobacteria	Enterobacterales	Morganellaceae	Proteus	Proteus mirabilis str. HI4320	NC_010554								nusG	rplK	rplA
Proteobacteria	Gammaproteobacteria	Enterobacterales	Budviciaceae	Budvicia	Budvicia aquatica str. FDAARGOS_387	NZ_PDDX01000001								nusG	rplK	rplA
Proteobacteria	Gammaproteobacteria	Orbales	Orbaceae	Frischella	Frischella perrara str. PEB0191	CP009056	P16	A		hydroxyethylthiazole kinase	thiamine-phosphate pyrophosphorylase	phosphomethylpyrimidine kinase	UbiD family decarboxylase	hypothetical protein	rplK	rplA
Proteobacteria	Gammaproteobacteria	Orbales	Orbaceae	Gilliamella	Gilliamella apicola str. wkB1	CP007445	P16	B		yihY	ftsN	SSU ribosomal protein S20p	Phosphoglycerate kinase	Fructose-bisphosphate aldolase class II	rplK	rplA
Proteobacteria	Gammaproteobacteria	Pasteurellales	Pasteurellaceae	Pasteurella	Pasteurella multocida str. Pm70	NC_002663								nusG	rplK	rplA
Proteobacteria	Gammaproteobacteria	Pasteurellales	Pasteurellaceae	Histophilus	Haemophilus somnus 129PT	NC_008309	P17	C		fatty acid synthesis protein	fabH	fabD	fabG	acyl carrier protein	rplK	rplA
Proteobacteria	Gammaproteobacteria	Pasteurellales	Pasteurellaceae	Basfia	Mannheimia succiniciproducens MBEL55E	NC_006300								nusG	rplK	rplA
Proteobacteria	Gammaproteobacteria	Pasteurellales	Pasteurellaceae	Actinobacillus	Actinobacillus succinogenes 130Z	NC_009655	P18	D					nusG	hypothetical protein	rplK	rplA
Proteobacteria	Gammaproteobacteria	Pasteurellales	Pasteurellaceae	Haemophilus	Haemophilus parainfluenzae T3T1	NC_015964								nusG	rplK	rplA
Proteobacteria	Gammaproteobacteria	Pasteurellales	Pasteurellaceae	Haemophilus	Haemophilus influenzae Rd KW20	NC_000907	P19	E		hypothetical protein	hypothetical protein	hypothetical protein	transporter	deoD	rplK	rplA
Proteobacteria	Gammaproteobacteria	Pasteurellales	Pasteurellaceae	Actinobacillus	Actinobacillus equuli str. 19392	CP007715								nusG	rplK	rplA
Proteobacteria	Gammaproteobacteria	Pasteurellales	Pasteurellaceae	Actinobacillus	Actinobacillus suis H91-0380	NC_018690								nusG	rplK	rplA
Proteobacteria	Gammaproteobacteria	Pasteurellales	Pasteurellaceae	Haemophilus	Haemophilus ducreyi 35000HP	NC_002940								nusG	rplK	rplA
Proteobacteria	Gammaproteobacteria	Pasteurellales	Pasteurellaceae	Actinobacillus	Actinobacillus pleuropneumoniae L20	NC_009053								nusG	rplK	rplA
Proteobacteria	Gammaproteobacteria	Pasteurellales	Pasteurellaceae	Actinobacillus	Actinobacillus porcitonsillarum str. 9953L55	CP029206								nusG	rplK	rplA
Proteobacteria	Gammaproteobacteria	Pasteurellales	Pasteurellaceae	Actinobacillus	Actinobacillus indolicus str. AIFJ1607	CP038145								nusG	rplK	rplA
Proteobacteria	Gammaproteobacteria	Vibrionales	Vibrionaceae	Vibrio	Vibrio cholerae O1 str. N16961	NC_002505								nusG	rplK	rplA
Proteobacteria	Gammaproteobacteria	Vibrionales	Vibrionaceae	Vibrio	Vibrio vulnificus YJ016	NC_005139								nusG	rplK	rplA
Proteobacteria	Gammaproteobacteria	Vibrionales	Vibrionaceae	Vibrio	Vibrio parahaemolyticus BB22OP	NC_019955								nusG	rplK	rplA
Proteobacteria	Gammaproteobacteria	Vibrionales	Vibrionaceae	Vibrio	Vibrio alginolyticus NBRC 15630	NC_022349								nusG	rplK	rplA
Proteobacteria	Gammaproteobacteria	Vibrionales	Vibrionaceae	Aliivibrio	Vibrio fischeri ES114	NC_006840								nusG	rplK	rplA
Proteobacteria	Gammaproteobacteria	Vibrionales	Vibrionaceae	Photobacterium	Photobacterium profundum SS9	NC_006370								nusG	rplK	rplA
Proteobacteria	Gammaproteobacteria	Aeromonadales	Aeromonadaceae	Aeromonas	Aeromonas veronii B565	NC_015424								nusG	rplK	rplA
Proteobacteria	Gammaproteobacteria	Aeromonadales	Aeromonadaceae	Aeromonas	Aeromonas hydrophila ATCC 7966	NC_008570								nusG	rplK	rplA
Proteobacteria	Gammaproteobacteria	Aeromonadales	Aeromonadaceae	Tolumonas	Tolumonas auensis DSM 9187	NC_012691								nusG	rplK	rplA
Proteobacteria	Gammaproteobacteria	Aeromonadales	Aeromonadaceae	Oceanimonas	Oceanimonas sp. GK1	NC_016745								nusG	rplK	rplA
Proteobacteria	Gammaproteobacteria	Alteromonadales	Psychromonadaceae	Psychromonas	Psychromonas sp. CNPT3	NC_020802								nusG	rplK	rplA
Proteobacteria	Gammaproteobacteria	Alteromonadales	Psychromonadaceae	Psychromonas	Psychromonas ingrahamii 37	NC_008709								nusG	rplK	rplA
Proteobacteria	Gammaproteobacteria	Alteromonadales	Moritellaceae	Moritella	Moritella yayanosii str. DB21MT	LS483250								nusG	rplK	rplA
Proteobacteria	Gammaproteobacteria	Alteromonadales	Shewanellaceae	Shewanella	Shewanella baltica OS678	NC_016901								nusG	rplK	rplA
Proteobacteria	Gammaproteobacteria	Alteromonadales	Shewanellaceae	Shewanella	Shewanella putrefaciens CN-32	NC_009438								nusG	rplK	rplA
Proteobacteria	Gammaproteobacteria	Alteromonadales	Shewanellaceae	Shewanella	Shewanella oneidensis MR-1	AE014299								nusG	rplK	rplA
Proteobacteria	Gammaproteobacteria	Alteromonadales	Shewanellaceae	Shewanella	Shewanella denitrificans OS217	NC_007954								nusG	rplK	rplA
Proteobacteria	Gammaproteobacteria	Alteromonadales	Shewanellaceae	Shewanella	Shewanella frigidimarina NCIMB 400	NC_008345								nusG	rplK	rplA
Proteobacteria	Gammaproteobacteria	Alteromonadales	Shewanellaceae	Shewanella	Shewanella woodyi ATCC 51908	NC_010506								nusG	rplK	rplA
Proteobacteria	Gammaproteobacteria	Alteromonadales	Shewanellaceae	Shewanella	Shewanella pealeana ATCC 700345	NC_009901								nusG	rplK	rplA
Proteobacteria	Gammaproteobacteria	Alteromonadales	Shewanellaceae	Shewanella	Shewanella loihica PV-4	NC_009092								nusG	rplK	rplA
Proteobacteria	Gammaproteobacteria	Alteromonadales	Shewanellaceae	Shewanella	Shewanella amazonensis SB2B	NC_008700								nusG	rplK	rplA
Proteobacteria	Gammaproteobacteria	Alteromonadales	Pseudoalteromonadaceae	Pseudoalteromonas	Pseudoalteromonas tunicata str. D2	CP031961								nusG	rplK	rplA
Proteobacteria	Gammaproteobacteria	Alteromonadales	Pseudoalteromonadaceae	Pseudoalteromonas	Pseudoalteromonas haloplanktis str. TAC125	NC_007481								nusG	rplK	rplA
Proteobacteria	Gammaproteobacteria	Alteromonadales	Colwelliaceae	Colwellia	Colwellia psychrerythraea 34H	NC_003910	P20	F			nusG	glycosyl hydrolase	ion transporter	OmpA family protein	rplK	rplA
Proteobacteria	Gammaproteobacteria	Alteromonadales	Idiomarinaceae	Idiomarina	Idiomarina loihiensis L2TR	NC_006512								nusG	rplK	rplA
Proteobacteria	Gammaproteobacteria	Alteromonadales	Pseudoalteromonadaceae	Pseudoalteromonas	Pseudoalteromonas atlantica T6c	NC_008228								nusG	rplK	rplA
Proteobacteria	Gammaproteobacteria	Alteromonadales	Alteromonadaceae	Alteromonas	Alteromonas macleodii ATCC 27126	NC_018632								nusG	rplK	rplA
Proteobacteria	Gammaproteobacteria	Cellvibrionales	Cellvibrionaceae	Saccharophagus	Saccharophagus degradans 2-40	NC_007912								nusG	rplK	rplA
Proteobacteria	Gammaproteobacteria	Cellvibrionales	Halieaceae	Congregibacter	Congregibacter litoralis KT71	NZ_CM002299								nusG	rplK	rplA
Proteobacteria	Gammaproteobacteria	Pseudomonadales	Pseudomonadaceae	Pseudomonas	Pseudomonas syringae str. DC3000	NC_004578								nusG	rplK	rplA
Proteobacteria	Gammaproteobacteria	Pseudomonadales	Pseudomonadaceae	Pseudomonas	Pseudomonas fluorescens Pf0-1	NC_007492								nusG	rplK	rplA
Proteobacteria	Gammaproteobacteria	Pseudomonadales	Pseudomonadaceae	Pseudomonas	Pseudomonas putida KT2440	NC_002947								nusG	rplK	rplA
Proteobacteria	Gammaproteobacteria	Pseudomonadales	Pseudomonadaceae	Pseudomonas	Pseudomonas entomophila str. L48	NC_008027								nusG	rplK	rplA
Proteobacteria	Gammaproteobacteria	Pseudomonadales	Pseudomonadaceae	Pseudomonas	Pseudomonas mendocina ymp	NC_009439								nusG	rplK	rplA
Proteobacteria	Gammaproteobacteria	Pseudomonadales	Pseudomonadaceae	Pseudomonas	Pseudomonas stutzeri A1501	NC_009434								nusG	rplK	rplA
Proteobacteria	Gammaproteobacteria	Pseudomonadales	Pseudomonadaceae	Pseudomonas	Pseudomonas aeruginosa PAO1	NC_002516								nusG	rplK	rplA
Proteobacteria	Gammaproteobacteria	Alteromonadales	Alteromonadaceae	Alteromonas	Marinobacter aquaeolei VT8	NC_008740								nusG	rplK	rplA
Proteobacteria	Gammaproteobacteria	Oceanospirillales	Hahellaceae	Hahella	Hahella chejuensis KCTC 2396	NC_007645								nusG	rplK	rplA
Proteobacteria	Gammaproteobacteria	Oceanospirillales	Halomonadaceae	Chromohalobacter	Chromohalobacter salexigens DSM 3043	NC_007963								nusG	rplK	rplA
Proteobacteria	Gammaproteobacteria	Oceanospirillales	Oceanospirillaceae	Marinomonas	Marinomonas sp. MWYL1	NC_009654								nusG	rplK	rplA
Proteobacteria	Gammaproteobacteria	Oceanospirillales	Alcanivoracaceae	Alcanivorax	Alcanivorax borkumensis SK2	NC_008260								nusG	rplK	rplA
Proteobacteria	Gammaproteobacteria	Pseudomonadales	Moraxellaceae	Acinetobacter	Acinetobacter baumannii ATCC 17978	CP000521								nusG	rplK	rplA
Proteobacteria	Gammaproteobacteria	Pseudomonadales	Moraxellaceae	Acinetobacter	Acinetobacter sp. ADP1	NC_005966								nusG	rplK	rplA
Proteobacteria	Gammaproteobacteria	Pseudomonadales	Moraxellaceae	Psychrobacter	Psychrobacter sp. PRwf-1	NC_009524								nusG	rplK	rplA
Proteobacteria	Gammaproteobacteria	Pseudomonadales	Moraxellaceae	Psychrobacter	Psychrobacter cryohalolentis K5	NC_007969								nusG	rplK	rplA
Proteobacteria	Gammaproteobacteria	Thiotrichales	Francisellaceae	Francisella	Francisella tularensis SCHU S4	NC_006570								nusG	rplK	rplA
Proteobacteria	Gammaproteobacteria	Legionellales	Legionellaceae	Legionella	Legionella pneumophila str. Philadelphia 1	NC_002942								nusG	rplK	rplA
Proteobacteria	Gammaproteobacteria	Legionellales	Coxiellaceae	Coxiella	Coxiella burnetii str. RSA439	NZ_CP040059								nusG	rplK	rplA
Proteobacteria	Gammaproteobacteria	Legionellales	Coxiellaceae	Rickettsiella	Rickettsiella viridis str. Ap-RA04	AP018005								nusG	rplK	rplA
Proteobacteria	Gammaproteobacteria	unclassified sulfur-oxidizing symbionts			Vesicomyosocius okutanii HA	NC_009465								nusG	rplK	rplA
Proteobacteria	Gammaproteobacteria	unclassified sulfur-oxidizing symbionts			Ruthia magnifica str. Cm	NC_008610								nusG	rplK	rplA
Proteobacteria	Gammaproteobacteria	Thiotrichales	Piscirickettsiaceae	Hydrogenovibrio	Thiomicrospira crunogena XCL-2	NC_007520								nusG	rplK	rplA
Proteobacteria	Gammaproteobacteria	Methylococcales	Methylococcaceae	Methylomonas	Methylomonas methanica MC09	NC_015572								nusG	rplK	rplA
Proteobacteria	Gammaproteobacteria	Methylococcales	Methylococcaceae	Methylococcus	Methylococcus capsulatus str. Bath	NC_002977								nusG	rplK	rplA
Proteobacteria	Gammaproteobacteria	Thiotrichales	Thiotrichaceae	Beggiatoa	Beggiatoa leptomitoformis str. D-401	CP018889								nusG	rplK	rplA
Proteobacteria	Gammaproteobacteria	Chromatiales	Chromatiaceae	Nitrosococcus	Nitrosococcus oceani ATCC 19707	CP000127								nusG	rplK	rplA
Proteobacteria	Gammaproteobacteria	Chromatiales	Ectothiorhodospiraceae	Nitrococcus	Nitrococcus mobilis Nb-231	CH672427								nusG	rplK	rplA
Proteobacteria	Gammaproteobacteria	Chromatiales	Ectothiorhodospiraceae	Halorhodospira	Halorhodospira halophila SL1	NC_008789								nusG	rplK	rplA
Proteobacteria	Gammaproteobacteria	Chromatiales	Ectothiorhodospiraceae	Alkalilimnicola	Alkalilimnicola ehrlichii MLHE-1	NC_008340								nusG	rplK	rplA
Proteobacteria	Gammaproteobacteria	Salinisphaerales	Salinisphaeraceae	Salinisphaera	Salinisphaera sp. LB1	CP029488								nusG	rplK	rplA
Proteobacteria	Gammaproteobacteria	Nevskiales	Sinobacteraceae	Solimonas	Solimonas sp. K1W22B-7	CP031704								nusG	rplK	rplA
Proteobacteria	Gammaproteobacteria	Nevskiales	Sinobacteraceae	Steroidobacter	Steroidobacter denitrificans str. DSM 18526	CP011971								nusG	rplK	rplA
Proteobacteria	Gammaproteobacteria	Xanthomondales	Xanthomonadaceae	Xanthomonas	Xanthomonas axonopodis Xac29-1	NC_020800								nusG	rplK	rplA
Proteobacteria	Gammaproteobacteria	Xanthomondales	Xanthomonadaceae	Xanthomonas	Xanthomonas campestris str. ATCC 33913	NC_003902								nusG	rplK	rplA
Proteobacteria	Gammaproteobacteria	Xanthomondales	Xanthomonadaceae	Stenotrophomonas	Stenotrophomonas maltophilia R551-3	NC_011071								nusG	rplK	rplA
Proteobacteria	Gammaproteobacteria	Xanthomondales	Xanthomonadaceae	Xylella	Xylella fastidiosa 9a5c	NC_002488								nusG	rplK	rplA
Proteobacteria	Gammaproteobacteria	Cardiobacteriales	Cardiobacteriaceae	Cardiobacterium	Cardiobacterium hominis str. NCTC10426	LR134365								nusG	rplK	rplA
Proteobacteria	Gammaproteobacteria	Cardiobacteriales	Cardiobacteriaceae	Dichelobacter	Dichelobacter nodosus VCS1703A	NC_009446								nusG	rplK	rplA
Proteobacteria	Betaproteobacteria	Neisseriales	Chromobacteriaceae	Chromobacterium	Chromobacterium violaceum ATCC 12472	NC_005085								nusG	rplK	rplA
Proteobacteria	Betaproteobacteria	Burkholderiales	Burkholderiaceae	Ralstonia	Ralstonia solanacearum GMI1000	NC_003295								nusG	rplK	rplA
Proteobacteria	Acidithiobacillia	Acidithiobacillales	Acidithiobacillaceae	Acidithiobacillus	Acidithiobacillus caldus SM-1	NC_015850								nusG	rplK	rplA
Proteobacteria	Acidithiobacillia	Acidithiobacillales	Acidithiobacillaceae	Acidithiobacillus	Acidithiobacillus ferrooxidans ATCC 23270	NC_011761								nusG	rplK	rplA
Proteobacteria	Alphaproteobacteria	Rhodospirillales	Rhodospirillaceae	Rhodospirillum	Rhodospirillum rubrum ATCC 11170	NC_007643								nusG	rplK	rplA
Proteobacteria	Alphaproteobacteria	Rhizobiales	Rhizobiaceae	Sinorhizobium	Sinorhizobium meliloti 1021	NC_003047								nusG	rplK	rplA
Proteobacteria	Epsilonproteobacteria	Campylobacterales	Helicobacteraceae	Helicobacter	Helicobacter pylori J99	NC_000921								nusG	rplK	rplA
Proteobacteria	Epsilonproteobacteria	Campylobacterales	Campylobacteraceae	Campylobacter	Campylobacter jejuni 269.97	NC_009707								nusG	rplK	rplA
Proteobacteria	Deltaproteobacteria	Desulfuromonadales	Geobacteraceae	Geobacter	Geobacter sulfurreducens KN400	NC_017454								nusG	rplK	rplA
Proteobacteria	Deltaproteobacteria	Myxococcales	Cystobacterineae	Myxococcus	Myxococcus macrosporus str. HW-1	NC_015711								nusG	rplK	rplA
Acidobacteria	Acidobacteria	Acidobacteriales	Acidobacteriaceae	Candidatus Koribacter	Candidatus Koribacter versatilis Ellin345	NC_008009								nusG	rplK	rplA
Acidobacteria	Acidobacteria	Acidobacteriales	Acidobacteriaceae	Acidobacterium	Acidobacterium capsulatum ATCC 51196	NC_012483								nusG	rplK	rplA

## Sheet: rplA
Phylum	Class	Order	Family	Genus	Species	Accession Number										Group	Event
Proteobacteria	Gammaproteobacteria	Enterobacterales	Enterobacteriaceae	Escherichia	Escherichia coli K12	NC_000913		rplK	rplA	rplJ
Proteobacteria	Gammaproteobacteria	Enterobacterales	Enterobacteriaceae	Salmonella	Salmonella enterica Typhimurium LT2	NC_003197		rplK	rplA	rplJ
Proteobacteria	Gammaproteobacteria	Enterobacterales	Enterobacteriaceae	Salmonella	Salmonella enterica Typhi str. CT18	NC_003198		rplK	rplA	rplJ
Proteobacteria	Gammaproteobacteria	Enterobacterales	Enterobacteriaceae	Citrobacter	Citrobacter koseri ATCC BAA-89	NC_009792		rplK	rplA	rplJ
Proteobacteria	Gammaproteobacteria	Enterobacterales	Enterobacteriaceae	Klebsiella	Klebsiella pneumoniae str. NCTC 418	CP028915		rplK	rplA	rplJ
Proteobacteria	Gammaproteobacteria	Enterobacterales	Enterobacteriaceae	Leclercia	Leclercia sp. LSNIH3	CP026387		rplK	rplA	rplJ
Proteobacteria	Gammaproteobacteria	Enterobacterales	Enterobacteriaceae	Enterobacter	Enterobacter sp. 638	NC_009436		rplK	rplA	rplJ
Proteobacteria	Gammaproteobacteria	Enterobacterales	Erwiniaceae	Erwinia	Erwinia pyrifoliae DSM 12163	NC_017390		rplK	rplA	rplJ
Proteobacteria	Gammaproteobacteria	Enterobacterales	Erwiniaceae	Pantoea	Pantoea vagans C9-1	NC_014562		rplK	rplA	rplJ
Proteobacteria	Gammaproteobacteria	Enterobacterales	Pectobacteriaceae	Dickeya	Dickeya zeae Ech586	NC_013592		rplK	rplA	rplJ
Proteobacteria	Gammaproteobacteria	Enterobacterales	Pectobacteriaceae	Pectobacterium	Pectobacterium atrosepticum SCRI1043	NC_004547		rplK	rplA	rplJ
Proteobacteria	Gammaproteobacteria	Enterobacterales	Yersiniaceae	Yersinia	Yersinia pestis CO92	NC_003143		rplK	rplA	rplJ
Proteobacteria	Gammaproteobacteria	Enterobacterales	Yersiniaceae	Serratia	Serratia proteamaculans 568	NC_009832		rplK	rplA	rplJ
Proteobacteria	Gammaproteobacteria	Enterobacterales	Hafniaceae	Edwardsiella	Edwardsiella tarda EIB202	NC_013508		rplK	rplA	rplJ
Proteobacteria	Gammaproteobacteria	Enterobacterales	Hafniaceae	Hafnia	Hafnia paralvei str. FDAARGOS_158	CP014031		rplK	rplA	rplJ
Proteobacteria	Gammaproteobacteria	Enterobacterales	Pectobacteriaceae	Sodalis	Sodalis glossinidius str. 'morsitans'	NC_007712		rplK	rplA	rplJ
Proteobacteria	Gammaproteobacteria	Enterobacterales	Morganellaceae	Photorhabdus	Photorhabdus luminescens TTO1	BX470251		rplK	rplA	rplJ
Proteobacteria	Gammaproteobacteria	Enterobacterales	Morganellaceae	Xenorhabdus	Xenorhabdus bovienii SS-2004	NC_013892		rplK	rplA	rplJ
Proteobacteria	Gammaproteobacteria	Enterobacterales	Morganellaceae	Proteus	Proteus mirabilis str. HI4320	NC_010554		rplK	rplA	rplJ
Proteobacteria	Gammaproteobacteria	Enterobacterales	Budviciaceae	Budvicia	Budvicia aquatica str. FDAARGOS_387	NZ_PDDX01000001		rplK	rplA	rplJ
Proteobacteria	Gammaproteobacteria	Orbales	Orbaceae	Frischella	Frischella perrara str. PEB0191	CP009056		rplK	rplA	rplJ
Proteobacteria	Gammaproteobacteria	Orbales	Orbaceae	Gilliamella	Gilliamella apicola str. wkB1	CP007445		rplK	rplA	rplJ
Proteobacteria	Gammaproteobacteria	Pasteurellales	Pasteurellaceae	Pasteurella	Pasteurella multocida str. Pm70	NC_002663		rplK	rplA	glycerate kinase	GntP family permease	rplJ				A	P21
Proteobacteria	Gammaproteobacteria	Pasteurellales	Pasteurellaceae	Histophilus	Haemophilus somnus 129PT	NC_008309		rplK	rplA	rplJ
Proteobacteria	Gammaproteobacteria	Pasteurellales	Pasteurellaceae	Basfia	Mannheimia succiniciproducens MBEL55E	NC_006300		rplK	rplA	rplJ
Proteobacteria	Gammaproteobacteria	Pasteurellales	Pasteurellaceae	Actinobacillus	Actinobacillus succinogenes 130Z	NC_009655		rplK	rplA	rplJ
Proteobacteria	Gammaproteobacteria	Pasteurellales	Pasteurellaceae	Haemophilus	Haemophilus parainfluenzae T3T1	NC_015964		rplK	rplA	iron-containing alcohol dehydrogenase	glutathionylspermidine synthase family protein	hypothetical protein	HAD-IA family hydrolase	DUF2251 domain-containing protein		B	P22
Proteobacteria	Gammaproteobacteria	Pasteurellales	Pasteurellaceae	Haemophilus	Haemophilus influenzae Rd KW20	NC_000907		rplK	rplA	-	-	rpoB				∆rplJ, ∆rplL	P23
Proteobacteria	Gammaproteobacteria	Pasteurellales	Pasteurellaceae	Actinobacillus	Actinobacillus equuli str. 19392	CP007715		rplK	rplA	rplJ
Proteobacteria	Gammaproteobacteria	Pasteurellales	Pasteurellaceae	Actinobacillus	Actinobacillus suis H91-0380	NC_018690		rplK	rplA	hypothetical protein	beta-ketoacyl-ACP synthase	dehydratase	fabG	beta-ketoacyl-ACP synthase		C	P24
Proteobacteria	Gammaproteobacteria	Pasteurellales	Pasteurellaceae	Haemophilus	Haemophilus ducreyi 35000HP	NC_002940		rplK	rplA	rplJ
Proteobacteria	Gammaproteobacteria	Pasteurellales	Pasteurellaceae	Actinobacillus	Actinobacillus pleuropneumoniae L20	NC_009053		rplK	rplA	rplJ
Proteobacteria	Gammaproteobacteria	Pasteurellales	Pasteurellaceae	Actinobacillus	Actinobacillus porcitonsillarum str. 9953L55	CP029206		rplK	rplA	rplJ
Proteobacteria	Gammaproteobacteria	Pasteurellales	Pasteurellaceae	Actinobacillus	Actinobacillus indolicus str. AIFJ1607	CP038145		rplK	rplA	rplJ
Proteobacteria	Gammaproteobacteria	Vibrionales	Vibrionaceae	Vibrio	Vibrio cholerae O1 str. N16961	NC_002505		rplK	rplA	rplJ
Proteobacteria	Gammaproteobacteria	Vibrionales	Vibrionaceae	Vibrio	Vibrio vulnificus YJ016	NC_005139		rplK	rplA	rplJ
Proteobacteria	Gammaproteobacteria	Vibrionales	Vibrionaceae	Vibrio	Vibrio parahaemolyticus BB22OP	NC_019955		rplK	rplA	rplJ
Proteobacteria	Gammaproteobacteria	Vibrionales	Vibrionaceae	Vibrio	Vibrio alginolyticus NBRC 15630	NC_022349		rplK	rplA	rplJ
Proteobacteria	Gammaproteobacteria	Vibrionales	Vibrionaceae	Aliivibrio	Vibrio fischeri ES114	NC_006840		rplK	rplA	rplJ
Proteobacteria	Gammaproteobacteria	Vibrionales	Vibrionaceae	Photobacterium	Photobacterium profundum SS9	NC_006370		rplK	rplA	rplJ
Proteobacteria	Gammaproteobacteria	Aeromonadales	Aeromonadaceae	Aeromonas	Aeromonas veronii B565	NC_015424		rplK	rplA	rplJ
Proteobacteria	Gammaproteobacteria	Aeromonadales	Aeromonadaceae	Aeromonas	Aeromonas hydrophila ATCC 7966	NC_008570		rplK	rplA	rplJ
Proteobacteria	Gammaproteobacteria	Aeromonadales	Aeromonadaceae	Tolumonas	Tolumonas auensis DSM 9187	NC_012691		rplK	rplA	rplJ
Proteobacteria	Gammaproteobacteria	Aeromonadales	Aeromonadaceae	Oceanimonas	Oceanimonas sp. GK1	NC_016745		rplK	rplA	rplJ
Proteobacteria	Gammaproteobacteria	Alteromonadales	Psychromonadaceae	Psychromonas	Psychromonas sp. CNPT3	NC_020802		rplK	rplA	rplJ
Proteobacteria	Gammaproteobacteria	Alteromonadales	Psychromonadaceae	Psychromonas	Psychromonas ingrahamii 37	NC_008709		rplK	rplA	rplJ
Proteobacteria	Gammaproteobacteria	Alteromonadales	Moritellaceae	Moritella	Moritella yayanosii str. DB21MT	LS483250		rplK	rplA	rplJ
Proteobacteria	Gammaproteobacteria	Alteromonadales	Shewanellaceae	Shewanella	Shewanella baltica OS678	NC_016901		rplK	rplA	rplJ
Proteobacteria	Gammaproteobacteria	Alteromonadales	Shewanellaceae	Shewanella	Shewanella putrefaciens CN-32	NC_009438		rplK	rplA	rplJ
Proteobacteria	Gammaproteobacteria	Alteromonadales	Shewanellaceae	Shewanella	Shewanella oneidensis MR-1	AE014299		rplK	rplA	rplJ
Proteobacteria	Gammaproteobacteria	Alteromonadales	Shewanellaceae	Shewanella	Shewanella denitrificans OS217	NC_007954		rplK	rplA	rplJ
Proteobacteria	Gammaproteobacteria	Alteromonadales	Shewanellaceae	Shewanella	Shewanella frigidimarina NCIMB 400	NC_008345		rplK	rplA	rplJ
Proteobacteria	Gammaproteobacteria	Alteromonadales	Shewanellaceae	Shewanella	Shewanella woodyi ATCC 51908	NC_010506		rplK	rplA	rplJ
Proteobacteria	Gammaproteobacteria	Alteromonadales	Shewanellaceae	Shewanella	Shewanella pealeana ATCC 700345	NC_009901		rplK	rplA	rplJ
Proteobacteria	Gammaproteobacteria	Alteromonadales	Shewanellaceae	Shewanella	Shewanella loihica PV-4	NC_009092		rplK	rplA	rplJ
Proteobacteria	Gammaproteobacteria	Alteromonadales	Shewanellaceae	Shewanella	Shewanella amazonensis SB2B	NC_008700		rplK	rplA	rplJ
Proteobacteria	Gammaproteobacteria	Alteromonadales	Pseudoalteromonadaceae	Pseudoalteromonas	Pseudoalteromonas tunicata str. D2	CP031961		rplK	rplA	rplJ
Proteobacteria	Gammaproteobacteria	Alteromonadales	Pseudoalteromonadaceae	Pseudoalteromonas	Pseudoalteromonas haloplanktis str. TAC125	NC_007481		rplK	rplA	rplJ
Proteobacteria	Gammaproteobacteria	Alteromonadales	Colwelliaceae	Colwellia	Colwellia psychrerythraea 34H	NC_003910		rplK	rplA	rplJ
Proteobacteria	Gammaproteobacteria	Alteromonadales	Idiomarinaceae	Idiomarina	Idiomarina loihiensis L2TR	NC_006512		rplK	rplA	rplJ
Proteobacteria	Gammaproteobacteria	Alteromonadales	Pseudoalteromonadaceae	Pseudoalteromonas	Pseudoalteromonas atlantica T6c	NC_008228		rplK	rplA	rplJ
Proteobacteria	Gammaproteobacteria	Alteromonadales	Alteromonadaceae	Alteromonas	Alteromonas macleodii ATCC 27126	NC_018632		rplK	rplA	rplJ
Proteobacteria	Gammaproteobacteria	Cellvibrionales	Cellvibrionaceae	Saccharophagus	Saccharophagus degradans 2-40	NC_007912		rplK	rplA	rplJ
Proteobacteria	Gammaproteobacteria	Cellvibrionales	Halieaceae	Congregibacter	Congregibacter litoralis KT71	NZ_CM002299		rplK	rplA	rplJ
Proteobacteria	Gammaproteobacteria	Pseudomonadales	Pseudomonadaceae	Pseudomonas	Pseudomonas syringae str. DC3000	NC_004578		rplK	rplA	rplJ
Proteobacteria	Gammaproteobacteria	Pseudomonadales	Pseudomonadaceae	Pseudomonas	Pseudomonas fluorescens Pf0-1	NC_007492		rplK	rplA	rplJ
Proteobacteria	Gammaproteobacteria	Pseudomonadales	Pseudomonadaceae	Pseudomonas	Pseudomonas putida KT2440	NC_002947		rplK	rplA	rplJ
Proteobacteria	Gammaproteobacteria	Pseudomonadales	Pseudomonadaceae	Pseudomonas	Pseudomonas entomophila str. L48	NC_008027		rplK	rplA	rplJ
Proteobacteria	Gammaproteobacteria	Pseudomonadales	Pseudomonadaceae	Pseudomonas	Pseudomonas mendocina ymp	NC_009439		rplK	rplA	rplJ
Proteobacteria	Gammaproteobacteria	Pseudomonadales	Pseudomonadaceae	Pseudomonas	Pseudomonas stutzeri A1501	NC_009434		rplK	rplA	rplJ
Proteobacteria	Gammaproteobacteria	Pseudomonadales	Pseudomonadaceae	Pseudomonas	Pseudomonas aeruginosa PAO1	NC_002516		rplK	rplA	rplJ
Proteobacteria	Gammaproteobacteria	Alteromonadales	Alteromonadaceae	Alteromonas	Marinobacter aquaeolei VT8	NC_008740		rplK	rplA	rplJ
Proteobacteria	Gammaproteobacteria	Oceanospirillales	Hahellaceae	Hahella	Hahella chejuensis KCTC 2396	NC_007645		rplK	rplA	rplJ
Proteobacteria	Gammaproteobacteria	Oceanospirillales	Halomonadaceae	Chromohalobacter	Chromohalobacter salexigens DSM 3043	NC_007963		rplK	rplA	rplJ
Proteobacteria	Gammaproteobacteria	Oceanospirillales	Oceanospirillaceae	Marinomonas	Marinomonas sp. MWYL1	NC_009654		rplK	rplA	rplJ
Proteobacteria	Gammaproteobacteria	Oceanospirillales	Alcanivoracaceae	Alcanivorax	Alcanivorax borkumensis SK2	NC_008260		rplK	rplA	rplJ
Proteobacteria	Gammaproteobacteria	Pseudomonadales	Moraxellaceae	Acinetobacter	Acinetobacter baumannii ATCC 17978	CP000521		rplK	rplA	rplJ
Proteobacteria	Gammaproteobacteria	Pseudomonadales	Moraxellaceae	Acinetobacter	Acinetobacter sp. ADP1	NC_005966		rplK	rplA	rplJ
Proteobacteria	Gammaproteobacteria	Pseudomonadales	Moraxellaceae	Psychrobacter	Psychrobacter sp. PRwf-1	NC_009524		rplK	rplA	rplJ
Proteobacteria	Gammaproteobacteria	Pseudomonadales	Moraxellaceae	Psychrobacter	Psychrobacter cryohalolentis K5	NC_007969		rplK	rplA	rplJ
Proteobacteria	Gammaproteobacteria	Thiotrichales	Francisellaceae	Francisella	Francisella tularensis SCHU S4	NC_006570		rplK	rplA	rplJ
Proteobacteria	Gammaproteobacteria	Legionellales	Legionellaceae	Legionella	Legionella pneumophila str. Philadelphia 1	NC_002942		rplK	rplA	rplJ
Proteobacteria	Gammaproteobacteria	Legionellales	Coxiellaceae	Coxiella	Coxiella burnetii str. RSA439	NZ_CP040059		rplK	rplA	rplJ
Proteobacteria	Gammaproteobacteria	Legionellales	Coxiellaceae	Rickettsiella	Rickettsiella viridis str. Ap-RA04	AP018005		rplK	rplA	rplJ
Proteobacteria	Gammaproteobacteria	unclassified sulfur-oxidizing symbionts			Vesicomyosocius okutanii HA	NC_009465		rplK	rplA	rplJ
Proteobacteria	Gammaproteobacteria	unclassified sulfur-oxidizing symbionts			Ruthia magnifica str. Cm	NC_008610		rplK	rplA	rplJ
Proteobacteria	Gammaproteobacteria	Thiotrichales	Piscirickettsiaceae	Hydrogenovibrio	Thiomicrospira crunogena XCL-2	NC_007520		rplK	rplA	rplJ
Proteobacteria	Gammaproteobacteria	Methylococcales	Methylococcaceae	Methylomonas	Methylomonas methanica MC09	NC_015572		rplK	rplA	rplJ
Proteobacteria	Gammaproteobacteria	Methylococcales	Methylococcaceae	Methylococcus	Methylococcus capsulatus str. Bath	NC_002977		rplK	rplA	rplJ
Proteobacteria	Gammaproteobacteria	Thiotrichales	Thiotrichaceae	Beggiatoa	Beggiatoa leptomitoformis str. D-401	CP018889		rplK	rplA	rplJ
Proteobacteria	Gammaproteobacteria	Chromatiales	Chromatiaceae	Nitrosococcus	Nitrosococcus oceani ATCC 19707	CP000127		rplK	rplA	rplJ
Proteobacteria	Gammaproteobacteria	Chromatiales	Ectothiorhodospiraceae	Nitrococcus	Nitrococcus mobilis Nb-231	CH672427		rplK	rplA	rplJ
Proteobacteria	Gammaproteobacteria	Chromatiales	Ectothiorhodospiraceae	Halorhodospira	Halorhodospira halophila SL1	NC_008789		rplK	rplA	rplJ
Proteobacteria	Gammaproteobacteria	Chromatiales	Ectothiorhodospiraceae	Alkalilimnicola	Alkalilimnicola ehrlichii MLHE-1	NC_008340		rplK	rplA	rplJ
Proteobacteria	Gammaproteobacteria	Salinisphaerales	Salinisphaeraceae	Salinisphaera	Salinisphaera sp. LB1	CP029488		rplK	rplA	rplJ
Proteobacteria	Gammaproteobacteria	Nevskiales	Sinobacteraceae	Solimonas	Solimonas sp. K1W22B-7	CP031704		rplK	rplA	rplJ
Proteobacteria	Gammaproteobacteria	Nevskiales	Sinobacteraceae	Steroidobacter	Steroidobacter denitrificans str. DSM 18526	CP011971		rplK	rplA	rplJ
Proteobacteria	Gammaproteobacteria	Xanthomondales	Xanthomonadaceae	Xanthomonas	Xanthomonas axonopodis Xac29-1	NC_020800		rplK	rplA	rplJ
Proteobacteria	Gammaproteobacteria	Xanthomondales	Xanthomonadaceae	Xanthomonas	Xanthomonas campestris str. ATCC 33913	NC_003902		rplK	rplA	rplJ
Proteobacteria	Gammaproteobacteria	Xanthomondales	Xanthomonadaceae	Stenotrophomonas	Stenotrophomonas maltophilia R551-3	NC_011071		rplK	rplA	rplJ
Proteobacteria	Gammaproteobacteria	Xanthomondales	Xanthomonadaceae	Xylella	Xylella fastidiosa 9a5c	NC_002488		rplK	rplA	rplJ
Proteobacteria	Gammaproteobacteria	Cardiobacteriales	Cardiobacteriaceae	Cardiobacterium	Cardiobacterium hominis str. NCTC10426	LR134365		rplK	rplA	rplJ
Proteobacteria	Gammaproteobacteria	Cardiobacteriales	Cardiobacteriaceae	Dichelobacter	Dichelobacter nodosus VCS1703A	NC_009446		rplK	rplA	rplJ
Proteobacteria	Betaproteobacteria	Neisseriales	Chromobacteriaceae	Chromobacterium	Chromobacterium violaceum ATCC 12472	NC_005085		rplK	rplA	rplJ
Proteobacteria	Betaproteobacteria	Burkholderiales	Burkholderiaceae	Ralstonia	Ralstonia solanacearum GMI1000	NC_003295		rplK	rplA	rplJ
Proteobacteria	Acidithiobacillia	Acidithiobacillales	Acidithiobacillaceae	Acidithiobacillus	Acidithiobacillus caldus SM-1	NC_015850		rplK	rplA	rplJ
Proteobacteria	Acidithiobacillia	Acidithiobacillales	Acidithiobacillaceae	Acidithiobacillus	Acidithiobacillus ferrooxidans ATCC 23270	NC_011761		rplK	rplA	rplJ
Proteobacteria	Alphaproteobacteria	Rhodospirillales	Rhodospirillaceae	Rhodospirillum	Rhodospirillum rubrum ATCC 11170	NC_007643		rplK	rplA	rplJ
Proteobacteria	Alphaproteobacteria	Rhizobiales	Rhizobiaceae	Sinorhizobium	Sinorhizobium meliloti 1021	NC_003047		rplK	rplA	rplJ
Proteobacteria	Epsilonproteobacteria	Campylobacterales	Helicobacteraceae	Helicobacter	Helicobacter pylori J99	NC_000921		rplK	rplA	rplJ
Proteobacteria	Epsilonproteobacteria	Campylobacterales	Campylobacteraceae	Campylobacter	Campylobacter jejuni 269.97	NC_009707		rplK	rplA	rplJ
Proteobacteria	Deltaproteobacteria	Desulfuromonadales	Geobacteraceae	Geobacter	Geobacter sulfurreducens KN400	NC_017454		rplK	rplA	rplJ
Proteobacteria	Deltaproteobacteria	Myxococcales	Cystobacterineae	Myxococcus	Myxococcus macrosporus str. HW-1	NC_015711		rplK	rplA	rplJ
Acidobacteria	Acidobacteria	Acidobacteriales	Acidobacteriaceae	Candidatus Koribacter	Candidatus Koribacter versatilis Ellin345	NC_008009		rplK	rplA	rplJ
Acidobacteria	Acidobacteria	Acidobacteriales	Acidobacteriaceae	Acidobacterium	Acidobacterium capsulatum ATCC 51196	NC_012483		rplK	rplA	rplJ

## Sheet: rplJ
Phylum	Class	Order	Family	Genus	Species	Accession Number	Event	Group
Proteobacteria	Gammaproteobacteria	Enterobacterales	Enterobacteriaceae	Escherichia	Escherichia coli K12	NC_000913								rplA	rplJ	rplL
Proteobacteria	Gammaproteobacteria	Enterobacterales	Enterobacteriaceae	Salmonella	Salmonella enterica Typhimurium LT2	NC_003197								rplA	rplJ	rplL
Proteobacteria	Gammaproteobacteria	Enterobacterales	Enterobacteriaceae	Salmonella	Salmonella enterica Typhi str. CT18	NC_003198								rplA	rplJ	rplL
Proteobacteria	Gammaproteobacteria	Enterobacterales	Enterobacteriaceae	Citrobacter	Citrobacter koseri ATCC BAA-89	NC_009792								rplA	rplJ	rplL
Proteobacteria	Gammaproteobacteria	Enterobacterales	Enterobacteriaceae	Klebsiella	Klebsiella pneumoniae str. NCTC 418	CP028915								rplA	rplJ	rplL
Proteobacteria	Gammaproteobacteria	Enterobacterales	Enterobacteriaceae	Leclercia	Leclercia sp. LSNIH3	CP026387								rplA	rplJ	rplL
Proteobacteria	Gammaproteobacteria	Enterobacterales	Enterobacteriaceae	Enterobacter	Enterobacter sp. 638	NC_009436								rplA	rplJ	rplL
Proteobacteria	Gammaproteobacteria	Enterobacterales	Erwiniaceae	Erwinia	Erwinia pyrifoliae DSM 12163	NC_017390								rplA	rplJ	rplL
Proteobacteria	Gammaproteobacteria	Enterobacterales	Erwiniaceae	Pantoea	Pantoea vagans C9-1	NC_014562								rplA	rplJ	rplL
Proteobacteria	Gammaproteobacteria	Enterobacterales	Pectobacteriaceae	Dickeya	Dickeya zeae Ech586	NC_013592								rplA	rplJ	rplL
Proteobacteria	Gammaproteobacteria	Enterobacterales	Pectobacteriaceae	Pectobacterium	Pectobacterium atrosepticum SCRI1043	NC_004547								rplA	rplJ	rplL
Proteobacteria	Gammaproteobacteria	Enterobacterales	Yersiniaceae	Yersinia	Yersinia pestis CO92	NC_003143								rplA	rplJ	rplL
Proteobacteria	Gammaproteobacteria	Enterobacterales	Yersiniaceae	Serratia	Serratia proteamaculans 568	NC_009832								rplA	rplJ	rplL
Proteobacteria	Gammaproteobacteria	Enterobacterales	Hafniaceae	Edwardsiella	Edwardsiella tarda EIB202	NC_013508								rplA	rplJ	rplL
Proteobacteria	Gammaproteobacteria	Enterobacterales	Hafniaceae	Hafnia	Hafnia paralvei str. FDAARGOS_158	CP014031								rplA	rplJ	rplL
Proteobacteria	Gammaproteobacteria	Enterobacterales	Pectobacteriaceae	Sodalis	Sodalis glossinidius str. 'morsitans'	NC_007712								rplA	rplJ	rplL
Proteobacteria	Gammaproteobacteria	Enterobacterales	Morganellaceae	Photorhabdus	Photorhabdus luminescens TTO1	BX470251								rplA	rplJ	rplL
Proteobacteria	Gammaproteobacteria	Enterobacterales	Morganellaceae	Xenorhabdus	Xenorhabdus bovienii SS-2004	NC_013892								rplA	rplJ	rplL
Proteobacteria	Gammaproteobacteria	Enterobacterales	Morganellaceae	Proteus	Proteus mirabilis str. HI4320	NC_010554								rplA	rplJ	rplL
Proteobacteria	Gammaproteobacteria	Enterobacterales	Budviciaceae	Budvicia	Budvicia aquatica str. FDAARGOS_387	NZ_PDDX01000001								rplA	rplJ	rplL
Proteobacteria	Gammaproteobacteria	Orbales	Orbaceae	Frischella	Frischella perrara str. PEB0191	CP009056								rplA	rplJ	rplL
Proteobacteria	Gammaproteobacteria	Orbales	Orbaceae	Gilliamella	Gilliamella apicola str. wkB1	CP007445								rplA	rplJ	rplL
Proteobacteria	Gammaproteobacteria	Pasteurellales	Pasteurellaceae	Pasteurella	Pasteurella multocida str. Pm70	NC_002663	P21	A				rplA	glycerate kinase	GntP family permease	rplJ	rplL
Proteobacteria	Gammaproteobacteria	Pasteurellales	Pasteurellaceae	Histophilus	Haemophilus somnus 129PT	NC_008309								rplA	rplJ	rplL
Proteobacteria	Gammaproteobacteria	Pasteurellales	Pasteurellaceae	Basfia	Mannheimia succiniciproducens MBEL55E	NC_006300								rplA	rplJ	rplL
Proteobacteria	Gammaproteobacteria	Pasteurellales	Pasteurellaceae	Actinobacillus	Actinobacillus succinogenes 130Z	NC_009655								rplA	rplJ	rplL
Proteobacteria	Gammaproteobacteria	Pasteurellales	Pasteurellaceae	Haemophilus	Haemophilus parainfluenzae T3T1	NC_015964	P22	B		oppB	ABC transporter substrate-binding protein	transaldolase	VacJ family lipoprotein	RidA family protein	rplJ	rplL
Proteobacteria	Gammaproteobacteria	Pasteurellales	Pasteurellaceae	Haemophilus	Haemophilus influenzae Rd KW20	NC_000907	P23	∆rplJ							-
Proteobacteria	Gammaproteobacteria	Pasteurellales	Pasteurellaceae	Actinobacillus	Actinobacillus equuli str. 19392	CP007715								rplA	rplJ	rplL
Proteobacteria	Gammaproteobacteria	Pasteurellales	Pasteurellaceae	Actinobacillus	Actinobacillus suis H91-0380	NC_018690	P24	C		glycosyl transferase family 2	hypothetical protein	acyl-CoA thioesterase	lolA	membrane protein	rplJ	rplL
Proteobacteria	Gammaproteobacteria	Pasteurellales	Pasteurellaceae	Haemophilus	Haemophilus ducreyi 35000HP	NC_002940								rplA	rplJ	rplL
Proteobacteria	Gammaproteobacteria	Pasteurellales	Pasteurellaceae	Actinobacillus	Actinobacillus pleuropneumoniae L20	NC_009053								rplA	rplJ	rplL
Proteobacteria	Gammaproteobacteria	Pasteurellales	Pasteurellaceae	Actinobacillus	Actinobacillus porcitonsillarum str. 9953L55	CP029206								rplA	rplJ	rplL
Proteobacteria	Gammaproteobacteria	Pasteurellales	Pasteurellaceae	Actinobacillus	Actinobacillus indolicus str. AIFJ1607	CP038145								rplA	rplJ	rplL
Proteobacteria	Gammaproteobacteria	Vibrionales	Vibrionaceae	Vibrio	Vibrio cholerae O1 str. N16961	NC_002505								rplA	rplJ	rplL
Proteobacteria	Gammaproteobacteria	Vibrionales	Vibrionaceae	Vibrio	Vibrio vulnificus YJ016	NC_005139								rplA	rplJ	rplL
Proteobacteria	Gammaproteobacteria	Vibrionales	Vibrionaceae	Vibrio	Vibrio parahaemolyticus BB22OP	NC_019955								rplA	rplJ	rplL
Proteobacteria	Gammaproteobacteria	Vibrionales	Vibrionaceae	Vibrio	Vibrio alginolyticus NBRC 15630	NC_022349								rplA	rplJ	rplL
Proteobacteria	Gammaproteobacteria	Vibrionales	Vibrionaceae	Aliivibrio	Vibrio fischeri ES114	NC_006840								rplA	rplJ	rplL
Proteobacteria	Gammaproteobacteria	Vibrionales	Vibrionaceae	Photobacterium	Photobacterium profundum SS9	NC_006370								rplA	rplJ	rplL
Proteobacteria	Gammaproteobacteria	Aeromonadales	Aeromonadaceae	Aeromonas	Aeromonas veronii B565	NC_015424								rplA	rplJ	rplL
Proteobacteria	Gammaproteobacteria	Aeromonadales	Aeromonadaceae	Aeromonas	Aeromonas hydrophila ATCC 7966	NC_008570								rplA	rplJ	rplL
Proteobacteria	Gammaproteobacteria	Aeromonadales	Aeromonadaceae	Tolumonas	Tolumonas auensis DSM 9187	NC_012691								rplA	rplJ	rplL
Proteobacteria	Gammaproteobacteria	Aeromonadales	Aeromonadaceae	Oceanimonas	Oceanimonas sp. GK1	NC_016745								rplA	rplJ	rplL
Proteobacteria	Gammaproteobacteria	Alteromonadales	Psychromonadaceae	Psychromonas	Psychromonas sp. CNPT3	NC_020802								rplA	rplJ	rplL
Proteobacteria	Gammaproteobacteria	Alteromonadales	Psychromonadaceae	Psychromonas	Psychromonas ingrahamii 37	NC_008709								rplA	rplJ	rplL
Proteobacteria	Gammaproteobacteria	Alteromonadales	Moritellaceae	Moritella	Moritella yayanosii str. DB21MT	LS483250								rplA	rplJ	rplL
Proteobacteria	Gammaproteobacteria	Alteromonadales	Shewanellaceae	Shewanella	Shewanella baltica OS678	NC_016901								rplA	rplJ	rplL
Proteobacteria	Gammaproteobacteria	Alteromonadales	Shewanellaceae	Shewanella	Shewanella putrefaciens CN-32	NC_009438								rplA	rplJ	rplL
Proteobacteria	Gammaproteobacteria	Alteromonadales	Shewanellaceae	Shewanella	Shewanella oneidensis MR-1	AE014299								rplA	rplJ	rplL
Proteobacteria	Gammaproteobacteria	Alteromonadales	Shewanellaceae	Shewanella	Shewanella denitrificans OS217	NC_007954								rplA	rplJ	rplL
Proteobacteria	Gammaproteobacteria	Alteromonadales	Shewanellaceae	Shewanella	Shewanella frigidimarina NCIMB 400	NC_008345								rplA	rplJ	rplL
Proteobacteria	Gammaproteobacteria	Alteromonadales	Shewanellaceae	Shewanella	Shewanella woodyi ATCC 51908	NC_010506								rplA	rplJ	rplL
Proteobacteria	Gammaproteobacteria	Alteromonadales	Shewanellaceae	Shewanella	Shewanella pealeana ATCC 700345	NC_009901								rplA	rplJ	rplL
Proteobacteria	Gammaproteobacteria	Alteromonadales	Shewanellaceae	Shewanella	Shewanella loihica PV-4	NC_009092								rplA	rplJ	rplL
Proteobacteria	Gammaproteobacteria	Alteromonadales	Shewanellaceae	Shewanella	Shewanella amazonensis SB2B	NC_008700								rplA	rplJ	rplL
Proteobacteria	Gammaproteobacteria	Alteromonadales	Pseudoalteromonadaceae	Pseudoalteromonas	Pseudoalteromonas tunicata str. D2	CP031961								rplA	rplJ	rplL
Proteobacteria	Gammaproteobacteria	Alteromonadales	Pseudoalteromonadaceae	Pseudoalteromonas	Pseudoalteromonas haloplanktis str. TAC125	NC_007481								rplA	rplJ	rplL
Proteobacteria	Gammaproteobacteria	Alteromonadales	Colwelliaceae	Colwellia	Colwellia psychrerythraea 34H	NC_003910								rplA	rplJ	rplL
Proteobacteria	Gammaproteobacteria	Alteromonadales	Idiomarinaceae	Idiomarina	Idiomarina loihiensis L2TR	NC_006512								rplA	rplJ	rplL
Proteobacteria	Gammaproteobacteria	Alteromonadales	Pseudoalteromonadaceae	Pseudoalteromonas	Pseudoalteromonas atlantica T6c	NC_008228								rplA	rplJ	rplL
Proteobacteria	Gammaproteobacteria	Alteromonadales	Alteromonadaceae	Alteromonas	Alteromonas macleodii ATCC 27126	NC_018632								rplA	rplJ	rplL
Proteobacteria	Gammaproteobacteria	Cellvibrionales	Cellvibrionaceae	Saccharophagus	Saccharophagus degradans 2-40	NC_007912								rplA	rplJ	rplL
Proteobacteria	Gammaproteobacteria	Cellvibrionales	Halieaceae	Congregibacter	Congregibacter litoralis KT71	NZ_CM002299								rplA	rplJ	rplL
Proteobacteria	Gammaproteobacteria	Pseudomonadales	Pseudomonadaceae	Pseudomonas	Pseudomonas syringae str. DC3000	NC_004578								rplA	rplJ	rplL
Proteobacteria	Gammaproteobacteria	Pseudomonadales	Pseudomonadaceae	Pseudomonas	Pseudomonas fluorescens Pf0-1	NC_007492								rplA	rplJ	rplL
Proteobacteria	Gammaproteobacteria	Pseudomonadales	Pseudomonadaceae	Pseudomonas	Pseudomonas putida KT2440	NC_002947								rplA	rplJ	rplL
Proteobacteria	Gammaproteobacteria	Pseudomonadales	Pseudomonadaceae	Pseudomonas	Pseudomonas entomophila str. L48	NC_008027								rplA	rplJ	rplL
Proteobacteria	Gammaproteobacteria	Pseudomonadales	Pseudomonadaceae	Pseudomonas	Pseudomonas mendocina ymp	NC_009439								rplA	rplJ	rplL
Proteobacteria	Gammaproteobacteria	Pseudomonadales	Pseudomonadaceae	Pseudomonas	Pseudomonas stutzeri A1501	NC_009434								rplA	rplJ	rplL
Proteobacteria	Gammaproteobacteria	Pseudomonadales	Pseudomonadaceae	Pseudomonas	Pseudomonas aeruginosa PAO1	NC_002516								rplA	rplJ	rplL
Proteobacteria	Gammaproteobacteria	Alteromonadales	Alteromonadaceae	Alteromonas	Marinobacter aquaeolei VT8	NC_008740								rplA	rplJ	rplL
Proteobacteria	Gammaproteobacteria	Oceanospirillales	Hahellaceae	Hahella	Hahella chejuensis KCTC 2396	NC_007645								rplA	rplJ	rplL
Proteobacteria	Gammaproteobacteria	Oceanospirillales	Halomonadaceae	Chromohalobacter	Chromohalobacter salexigens DSM 3043	NC_007963								rplA	rplJ	rplL
Proteobacteria	Gammaproteobacteria	Oceanospirillales	Oceanospirillaceae	Marinomonas	Marinomonas sp. MWYL1	NC_009654								rplA	rplJ	rplL
Proteobacteria	Gammaproteobacteria	Oceanospirillales	Alcanivoracaceae	Alcanivorax	Alcanivorax borkumensis SK2	NC_008260								rplA	rplJ	rplL
Proteobacteria	Gammaproteobacteria	Pseudomonadales	Moraxellaceae	Acinetobacter	Acinetobacter baumannii ATCC 17978	CP000521								rplA	rplJ	rplL
Proteobacteria	Gammaproteobacteria	Pseudomonadales	Moraxellaceae	Acinetobacter	Acinetobacter sp. ADP1	NC_005966								rplA	rplJ	rplL
Proteobacteria	Gammaproteobacteria	Pseudomonadales	Moraxellaceae	Psychrobacter	Psychrobacter sp. PRwf-1	NC_009524								rplA	rplJ	rplL
Proteobacteria	Gammaproteobacteria	Pseudomonadales	Moraxellaceae	Psychrobacter	Psychrobacter cryohalolentis K5	NC_007969								rplA	rplJ	rplL
Proteobacteria	Gammaproteobacteria	Thiotrichales	Francisellaceae	Francisella	Francisella tularensis SCHU S4	NC_006570								rplA	rplJ	rplL
Proteobacteria	Gammaproteobacteria	Legionellales	Legionellaceae	Legionella	Legionella pneumophila str. Philadelphia 1	NC_002942								rplA	rplJ	rplL
Proteobacteria	Gammaproteobacteria	Legionellales	Coxiellaceae	Coxiella	Coxiella burnetii str. RSA439	NZ_CP040059								rplA	rplJ	rplL
Proteobacteria	Gammaproteobacteria	Legionellales	Coxiellaceae	Rickettsiella	Rickettsiella viridis str. Ap-RA04	AP018005								rplA	rplJ	rplL
Proteobacteria	Gammaproteobacteria	unclassified sulfur-oxidizing symbionts			Vesicomyosocius okutanii HA	NC_009465								rplA	rplJ	rplL
Proteobacteria	Gammaproteobacteria	unclassified sulfur-oxidizing symbionts			Ruthia magnifica str. Cm	NC_008610								rplA	rplJ	rplL
Proteobacteria	Gammaproteobacteria	Thiotrichales	Piscirickettsiaceae	Hydrogenovibrio	Thiomicrospira crunogena XCL-2	NC_007520								rplA	rplJ	rplL
Proteobacteria	Gammaproteobacteria	Methylococcales	Methylococcaceae	Methylomonas	Methylomonas methanica MC09	NC_015572								rplA	rplJ	rplL
Proteobacteria	Gammaproteobacteria	Methylococcales	Methylococcaceae	Methylococcus	Methylococcus capsulatus str. Bath	NC_002977								rplA	rplJ	rplL
Proteobacteria	Gammaproteobacteria	Thiotrichales	Thiotrichaceae	Beggiatoa	Beggiatoa leptomitoformis str. D-401	CP018889								rplA	rplJ	rplL
Proteobacteria	Gammaproteobacteria	Chromatiales	Chromatiaceae	Nitrosococcus	Nitrosococcus oceani ATCC 19707	CP000127								rplA	rplJ	rplL
Proteobacteria	Gammaproteobacteria	Chromatiales	Ectothiorhodospiraceae	Nitrococcus	Nitrococcus mobilis Nb-231	CH672427								rplA	rplJ	rplL
Proteobacteria	Gammaproteobacteria	Chromatiales	Ectothiorhodospiraceae	Halorhodospira	Halorhodospira halophila SL1	NC_008789								rplA	rplJ	rplL
Proteobacteria	Gammaproteobacteria	Chromatiales	Ectothiorhodospiraceae	Alkalilimnicola	Alkalilimnicola ehrlichii MLHE-1	NC_008340								rplA	rplJ	rplL
Proteobacteria	Gammaproteobacteria	Salinisphaerales	Salinisphaeraceae	Salinisphaera	Salinisphaera sp. LB1	CP029488								rplA	rplJ	rplL
Proteobacteria	Gammaproteobacteria	Nevskiales	Sinobacteraceae	Solimonas	Solimonas sp. K1W22B-7	CP031704								rplA	rplJ	rplL
Proteobacteria	Gammaproteobacteria	Nevskiales	Sinobacteraceae	Steroidobacter	Steroidobacter denitrificans str. DSM 18526	CP011971								rplA	rplJ	rplL
Proteobacteria	Gammaproteobacteria	Xanthomondales	Xanthomonadaceae	Xanthomonas	Xanthomonas axonopodis Xac29-1	NC_020800								rplA	rplJ	rplL
Proteobacteria	Gammaproteobacteria	Xanthomondales	Xanthomonadaceae	Xanthomonas	Xanthomonas campestris str. ATCC 33913	NC_003902								rplA	rplJ	rplL
Proteobacteria	Gammaproteobacteria	Xanthomondales	Xanthomonadaceae	Stenotrophomonas	Stenotrophomonas maltophilia R551-3	NC_011071								rplA	rplJ	rplL
Proteobacteria	Gammaproteobacteria	Xanthomondales	Xanthomonadaceae	Xylella	Xylella fastidiosa 9a5c	NC_002488								rplA	rplJ	rplL
Proteobacteria	Gammaproteobacteria	Cardiobacteriales	Cardiobacteriaceae	Cardiobacterium	Cardiobacterium hominis str. NCTC10426	LR134365								rplA	rplJ	rplL
Proteobacteria	Gammaproteobacteria	Cardiobacteriales	Cardiobacteriaceae	Dichelobacter	Dichelobacter nodosus VCS1703A	NC_009446								rplA	rplJ	rplL
Proteobacteria	Betaproteobacteria	Neisseriales	Chromobacteriaceae	Chromobacterium	Chromobacterium violaceum ATCC 12472	NC_005085								rplA	rplJ	rplL
Proteobacteria	Betaproteobacteria	Burkholderiales	Burkholderiaceae	Ralstonia	Ralstonia solanacearum GMI1000	NC_003295								rplA	rplJ	rplL
Proteobacteria	Acidithiobacillia	Acidithiobacillales	Acidithiobacillaceae	Acidithiobacillus	Acidithiobacillus caldus SM-1	NC_015850								rplA	rplJ	rplL
Proteobacteria	Acidithiobacillia	Acidithiobacillales	Acidithiobacillaceae	Acidithiobacillus	Acidithiobacillus ferrooxidans ATCC 23270	NC_011761								rplA	rplJ	rplL
Proteobacteria	Alphaproteobacteria	Rhodospirillales	Rhodospirillaceae	Rhodospirillum	Rhodospirillum rubrum ATCC 11170	NC_007643								rplA	rplJ	rplL
Proteobacteria	Alphaproteobacteria	Rhizobiales	Rhizobiaceae	Sinorhizobium	Sinorhizobium meliloti 1021	NC_003047								rplA	rplJ	rplL
Proteobacteria	Epsilonproteobacteria	Campylobacterales	Helicobacteraceae	Helicobacter	Helicobacter pylori J99	NC_000921								rplA	rplJ	rplL
Proteobacteria	Epsilonproteobacteria	Campylobacterales	Campylobacteraceae	Campylobacter	Campylobacter jejuni 269.97	NC_009707								rplA	rplJ	rplL
Proteobacteria	Deltaproteobacteria	Desulfuromonadales	Geobacteraceae	Geobacter	Geobacter sulfurreducens KN400	NC_017454								rplA	rplJ	rplL
Proteobacteria	Deltaproteobacteria	Myxococcales	Cystobacterineae	Myxococcus	Myxococcus macrosporus str. HW-1	NC_015711								rplA	rplJ	rplL
Acidobacteria	Acidobacteria	Acidobacteriales	Acidobacteriaceae	Candidatus Koribacter	Candidatus Koribacter versatilis Ellin345	NC_008009								rplA	rplJ	rplL
Acidobacteria	Acidobacteria	Acidobacteriales	Acidobacteriaceae	Acidobacterium	Acidobacterium capsulatum ATCC 51196	NC_012483								rplA	rplJ	rplL

## Sheet: rplL
Phylum	Class	Order	Family	Genus	Species	Accession Number										Group	Event
Proteobacteria	Gammaproteobacteria	Enterobacterales	Enterobacteriaceae	Escherichia	Escherichia coli K12	NC_000913		rplJ	rplL	rpoB
Proteobacteria	Gammaproteobacteria	Enterobacterales	Enterobacteriaceae	Salmonella	Salmonella enterica Typhimurium LT2	NC_003197		rplJ	rplL	rpoB
Proteobacteria	Gammaproteobacteria	Enterobacterales	Enterobacteriaceae	Salmonella	Salmonella enterica Typhi str. CT18	NC_003198		rplJ	rplL	rpoB
Proteobacteria	Gammaproteobacteria	Enterobacterales	Enterobacteriaceae	Citrobacter	Citrobacter koseri ATCC BAA-89	NC_009792		rplJ	rplL	rpoB
Proteobacteria	Gammaproteobacteria	Enterobacterales	Enterobacteriaceae	Klebsiella	Klebsiella pneumoniae str. NCTC 418	CP028915		rplJ	rplL	rpoB
Proteobacteria	Gammaproteobacteria	Enterobacterales	Enterobacteriaceae	Leclercia	Leclercia sp. LSNIH3	CP026387		rplJ	rplL	rpoB
Proteobacteria	Gammaproteobacteria	Enterobacterales	Enterobacteriaceae	Enterobacter	Enterobacter sp. 638	NC_009436		rplJ	rplL	rpoB
Proteobacteria	Gammaproteobacteria	Enterobacterales	Erwiniaceae	Erwinia	Erwinia pyrifoliae DSM 12163	NC_017390		rplJ	rplL	rpoB
Proteobacteria	Gammaproteobacteria	Enterobacterales	Erwiniaceae	Pantoea	Pantoea vagans C9-1	NC_014562		rplJ	rplL	rpoB
Proteobacteria	Gammaproteobacteria	Enterobacterales	Pectobacteriaceae	Dickeya	Dickeya zeae Ech586	NC_013592		rplJ	rplL	rpoB
Proteobacteria	Gammaproteobacteria	Enterobacterales	Pectobacteriaceae	Pectobacterium	Pectobacterium atrosepticum SCRI1043	NC_004547		rplJ	rplL	rpoB
Proteobacteria	Gammaproteobacteria	Enterobacterales	Yersiniaceae	Yersinia	Yersinia pestis CO92	NC_003143		rplJ	rplL	rpoB
Proteobacteria	Gammaproteobacteria	Enterobacterales	Yersiniaceae	Serratia	Serratia proteamaculans 568	NC_009832		rplJ	rplL	rpoB
Proteobacteria	Gammaproteobacteria	Enterobacterales	Hafniaceae	Edwardsiella	Edwardsiella tarda EIB202	NC_013508		rplJ	rplL	rpoB
Proteobacteria	Gammaproteobacteria	Enterobacterales	Hafniaceae	Hafnia	Hafnia paralvei str. FDAARGOS_158	CP014031		rplJ	rplL	rpoB
Proteobacteria	Gammaproteobacteria	Enterobacterales	Pectobacteriaceae	Sodalis	Sodalis glossinidius str. 'morsitans'	NC_007712		rplJ	rplL	rpoB
Proteobacteria	Gammaproteobacteria	Enterobacterales	Morganellaceae	Photorhabdus	Photorhabdus luminescens TTO1	BX470251		rplJ	rplL	rpoB
Proteobacteria	Gammaproteobacteria	Enterobacterales	Morganellaceae	Xenorhabdus	Xenorhabdus bovienii SS-2004	NC_013892		rplJ	rplL	rpoB
Proteobacteria	Gammaproteobacteria	Enterobacterales	Morganellaceae	Proteus	Proteus mirabilis str. HI4320	NC_010554		rplJ	rplL	rpoB
Proteobacteria	Gammaproteobacteria	Enterobacterales	Budviciaceae	Budvicia	Budvicia aquatica str. FDAARGOS_387	NZ_PDDX01000001		rplJ	rplL	rpoB
Proteobacteria	Gammaproteobacteria	Orbales	Orbaceae	Frischella	Frischella perrara str. PEB0191	CP009056		rplJ	rplL	rpoB
Proteobacteria	Gammaproteobacteria	Orbales	Orbaceae	Gilliamella	Gilliamella apicola str. wkB1	CP007445		rplJ	rplL	rpoB
Proteobacteria	Gammaproteobacteria	Pasteurellales	Pasteurellaceae	Pasteurella	Pasteurella multocida str. Pm70	NC_002663		rplJ	rplL	rpoB
Proteobacteria	Gammaproteobacteria	Pasteurellales	Pasteurellaceae	Histophilus	Haemophilus somnus 129PT	NC_008309		rplJ	rplL	rho	rhlB	ribulose-phosphate 3-epimerase	phosphoglycolate phosphatase	trpS		A	P25
Proteobacteria	Gammaproteobacteria	Pasteurellales	Pasteurellaceae	Basfia	Mannheimia succiniciproducens MBEL55E	NC_006300		rplJ	rplL	rpoB
Proteobacteria	Gammaproteobacteria	Pasteurellales	Pasteurellaceae	Actinobacillus	Actinobacillus succinogenes 130Z	NC_009655		rplJ	rplL	rpoB
Proteobacteria	Gammaproteobacteria	Pasteurellales	Pasteurellaceae	Haemophilus	Haemophilus parainfluenzae T3T1	NC_015964		rplJ	rplL	rpoB
Proteobacteria	Gammaproteobacteria	Pasteurellales	Pasteurellaceae	Haemophilus	Haemophilus influenzae Rd KW20	NC_000907			-							∆rplL	P23
Proteobacteria	Gammaproteobacteria	Pasteurellales	Pasteurellaceae	Actinobacillus	Actinobacillus equuli str. 19392	CP007715		rplJ	rplL	rpoB
Proteobacteria	Gammaproteobacteria	Pasteurellales	Pasteurellaceae	Actinobacillus	Actinobacillus suis H91-0380	NC_018690		rplJ	rplL	rpoB
Proteobacteria	Gammaproteobacteria	Pasteurellales	Pasteurellaceae	Haemophilus	Haemophilus ducreyi 35000HP	NC_002940		rplJ	rplL	rpoB
Proteobacteria	Gammaproteobacteria	Pasteurellales	Pasteurellaceae	Actinobacillus	Actinobacillus pleuropneumoniae L20	NC_009053		rplJ	rplL	helix-turn-helix transcriptional regulator	type II toxin-antitoxin system HipA family toxin	hypothetical protein	hypothetical protein	hypothetical protein		B	P26
Proteobacteria	Gammaproteobacteria	Pasteurellales	Pasteurellaceae	Actinobacillus	Actinobacillus porcitonsillarum str. 9953L55	CP029206		rplJ	rplL	L-fuculose-phosphate aldolase	L-fucose mutarotase	L-fuculokinase	fucI	hypothetical protein		C	P27
Proteobacteria	Gammaproteobacteria	Pasteurellales	Pasteurellaceae	Actinobacillus	Actinobacillus indolicus str. AIFJ1607	CP038145		rplJ	rplL	AbrB/MazE/SpoVT family DNA-binding domain-containing protein	type II toxin-antitoxin system VapC family toxin	XRE family transcriptional regulator	hypothetical protein	rpoB		D	P28
Proteobacteria	Gammaproteobacteria	Vibrionales	Vibrionaceae	Vibrio	Vibrio cholerae O1 str. N16961	NC_002505		rplJ	rplL	rpoB
Proteobacteria	Gammaproteobacteria	Vibrionales	Vibrionaceae	Vibrio	Vibrio vulnificus YJ016	NC_005139		rplJ	rplL	rpoB
Proteobacteria	Gammaproteobacteria	Vibrionales	Vibrionaceae	Vibrio	Vibrio parahaemolyticus BB22OP	NC_019955		rplJ	rplL	rpoB
Proteobacteria	Gammaproteobacteria	Vibrionales	Vibrionaceae	Vibrio	Vibrio alginolyticus NBRC 15630	NC_022349		rplJ	rplL	rpoB
Proteobacteria	Gammaproteobacteria	Vibrionales	Vibrionaceae	Aliivibrio	Vibrio fischeri ES114	NC_006840		rplJ	rplL	rpoB
Proteobacteria	Gammaproteobacteria	Vibrionales	Vibrionaceae	Photobacterium	Photobacterium profundum SS9	NC_006370		rplJ	rplL	rpoB
Proteobacteria	Gammaproteobacteria	Aeromonadales	Aeromonadaceae	Aeromonas	Aeromonas veronii B565	NC_015424		rplJ	rplL	rpoB
Proteobacteria	Gammaproteobacteria	Aeromonadales	Aeromonadaceae	Aeromonas	Aeromonas hydrophila ATCC 7966	NC_008570		rplJ	rplL	rpoB
Proteobacteria	Gammaproteobacteria	Aeromonadales	Aeromonadaceae	Tolumonas	Tolumonas auensis DSM 9187	NC_012691		rplJ	rplL	rpoB
Proteobacteria	Gammaproteobacteria	Aeromonadales	Aeromonadaceae	Oceanimonas	Oceanimonas sp. GK1	NC_016745		rplJ	rplL	rpoB
Proteobacteria	Gammaproteobacteria	Alteromonadales	Psychromonadaceae	Psychromonas	Psychromonas sp. CNPT3	NC_020802		rplJ	rplL	rpoB
Proteobacteria	Gammaproteobacteria	Alteromonadales	Psychromonadaceae	Psychromonas	Psychromonas ingrahamii 37	NC_008709		rplJ	rplL	rpoB
Proteobacteria	Gammaproteobacteria	Alteromonadales	Moritellaceae	Moritella	Moritella yayanosii str. DB21MT	LS483250		rplJ	rplL	rpoB
Proteobacteria	Gammaproteobacteria	Alteromonadales	Shewanellaceae	Shewanella	Shewanella baltica OS678	NC_016901		rplJ	rplL	rpoB
Proteobacteria	Gammaproteobacteria	Alteromonadales	Shewanellaceae	Shewanella	Shewanella putrefaciens CN-32	NC_009438		rplJ	rplL	rpoB
Proteobacteria	Gammaproteobacteria	Alteromonadales	Shewanellaceae	Shewanella	Shewanella oneidensis MR-1	AE014299		rplJ	rplL	rpoB
Proteobacteria	Gammaproteobacteria	Alteromonadales	Shewanellaceae	Shewanella	Shewanella denitrificans OS217	NC_007954		rplJ	rplL	rpoB
Proteobacteria	Gammaproteobacteria	Alteromonadales	Shewanellaceae	Shewanella	Shewanella frigidimarina NCIMB 400	NC_008345		rplJ	rplL	rpoB
Proteobacteria	Gammaproteobacteria	Alteromonadales	Shewanellaceae	Shewanella	Shewanella woodyi ATCC 51908	NC_010506		rplJ	rplL	rpoB
Proteobacteria	Gammaproteobacteria	Alteromonadales	Shewanellaceae	Shewanella	Shewanella pealeana ATCC 700345	NC_009901		rplJ	rplL	rpoB
Proteobacteria	Gammaproteobacteria	Alteromonadales	Shewanellaceae	Shewanella	Shewanella loihica PV-4	NC_009092		rplJ	rplL	rpoB
Proteobacteria	Gammaproteobacteria	Alteromonadales	Shewanellaceae	Shewanella	Shewanella amazonensis SB2B	NC_008700		rplJ	rplL	rpoB
Proteobacteria	Gammaproteobacteria	Alteromonadales	Pseudoalteromonadaceae	Pseudoalteromonas	Pseudoalteromonas tunicata str. D2	CP031961		rplJ	rplL	rpoB
Proteobacteria	Gammaproteobacteria	Alteromonadales	Pseudoalteromonadaceae	Pseudoalteromonas	Pseudoalteromonas haloplanktis str. TAC125	NC_007481		rplJ	rplL	rpoB
Proteobacteria	Gammaproteobacteria	Alteromonadales	Colwelliaceae	Colwellia	Colwellia psychrerythraea 34H	NC_003910		rplJ	rplL	rpoB
Proteobacteria	Gammaproteobacteria	Alteromonadales	Idiomarinaceae	Idiomarina	Idiomarina loihiensis L2TR	NC_006512		rplJ	rplL	rpoB
Proteobacteria	Gammaproteobacteria	Alteromonadales	Pseudoalteromonadaceae	Pseudoalteromonas	Pseudoalteromonas atlantica T6c	NC_008228		rplJ	rplL	rpoB
Proteobacteria	Gammaproteobacteria	Alteromonadales	Alteromonadaceae	Alteromonas	Alteromonas macleodii ATCC 27126	NC_018632		rplJ	rplL	rpoB
Proteobacteria	Gammaproteobacteria	Cellvibrionales	Cellvibrionaceae	Saccharophagus	Saccharophagus degradans 2-40	NC_007912		rplJ	rplL	rpoB
Proteobacteria	Gammaproteobacteria	Cellvibrionales	Halieaceae	Congregibacter	Congregibacter litoralis KT71	NZ_CM002299		rplJ	rplL	rpoB
Proteobacteria	Gammaproteobacteria	Pseudomonadales	Pseudomonadaceae	Pseudomonas	Pseudomonas syringae str. DC3000	NC_004578		rplJ	rplL	rpoB
Proteobacteria	Gammaproteobacteria	Pseudomonadales	Pseudomonadaceae	Pseudomonas	Pseudomonas fluorescens Pf0-1	NC_007492		rplJ	rplL	rpoB
Proteobacteria	Gammaproteobacteria	Pseudomonadales	Pseudomonadaceae	Pseudomonas	Pseudomonas putida KT2440	NC_002947		rplJ	rplL	rpoB
Proteobacteria	Gammaproteobacteria	Pseudomonadales	Pseudomonadaceae	Pseudomonas	Pseudomonas entomophila str. L48	NC_008027		rplJ	rplL	rpoB
Proteobacteria	Gammaproteobacteria	Pseudomonadales	Pseudomonadaceae	Pseudomonas	Pseudomonas mendocina ymp	NC_009439		rplJ	rplL	rpoB
Proteobacteria	Gammaproteobacteria	Pseudomonadales	Pseudomonadaceae	Pseudomonas	Pseudomonas stutzeri A1501	NC_009434		rplJ	rplL	rpoB
Proteobacteria	Gammaproteobacteria	Pseudomonadales	Pseudomonadaceae	Pseudomonas	Pseudomonas aeruginosa PAO1	NC_002516		rplJ	rplL	rpoB
Proteobacteria	Gammaproteobacteria	Alteromonadales	Alteromonadaceae	Alteromonas	Marinobacter aquaeolei VT8	NC_008740		rplJ	rplL	rpoB
Proteobacteria	Gammaproteobacteria	Oceanospirillales	Hahellaceae	Hahella	Hahella chejuensis KCTC 2396	NC_007645		rplJ	rplL	rpoB
Proteobacteria	Gammaproteobacteria	Oceanospirillales	Halomonadaceae	Chromohalobacter	Chromohalobacter salexigens DSM 3043	NC_007963		rplJ	rplL	rpoB
Proteobacteria	Gammaproteobacteria	Oceanospirillales	Oceanospirillaceae	Marinomonas	Marinomonas sp. MWYL1	NC_009654		rplJ	rplL	rpoB
Proteobacteria	Gammaproteobacteria	Oceanospirillales	Alcanivoracaceae	Alcanivorax	Alcanivorax borkumensis SK2	NC_008260		rplJ	rplL	rpoB
Proteobacteria	Gammaproteobacteria	Pseudomonadales	Moraxellaceae	Acinetobacter	Acinetobacter baumannii ATCC 17978	CP000521		rplJ	rplL	rpoB
Proteobacteria	Gammaproteobacteria	Pseudomonadales	Moraxellaceae	Acinetobacter	Acinetobacter sp. ADP1	NC_005966		rplJ	rplL	rpoB
Proteobacteria	Gammaproteobacteria	Pseudomonadales	Moraxellaceae	Psychrobacter	Psychrobacter sp. PRwf-1	NC_009524		rplJ	rplL	rpoB
Proteobacteria	Gammaproteobacteria	Pseudomonadales	Moraxellaceae	Psychrobacter	Psychrobacter cryohalolentis K5	NC_007969		rplJ	rplL	rpoB
Proteobacteria	Gammaproteobacteria	Thiotrichales	Francisellaceae	Francisella	Francisella tularensis SCHU S4	NC_006570		rplJ	rplL	rpoB
Proteobacteria	Gammaproteobacteria	Legionellales	Legionellaceae	Legionella	Legionella pneumophila str. Philadelphia 1	NC_002942		rplJ	rplL	rpoB
Proteobacteria	Gammaproteobacteria	Legionellales	Coxiellaceae	Coxiella	Coxiella burnetii str. RSA439	NZ_CP040059		rplJ	rplL	rpoB
Proteobacteria	Gammaproteobacteria	Legionellales	Coxiellaceae	Rickettsiella	Rickettsiella viridis str. Ap-RA04	AP018005		rplJ	rplL	rpoB
Proteobacteria	Gammaproteobacteria	unclassified sulfur-oxidizing symbionts			Vesicomyosocius okutanii HA	NC_009465		rplJ	rplL	rpoB
Proteobacteria	Gammaproteobacteria	unclassified sulfur-oxidizing symbionts			Ruthia magnifica str. Cm	NC_008610		rplJ	rplL	rpoB
Proteobacteria	Gammaproteobacteria	Thiotrichales	Piscirickettsiaceae	Hydrogenovibrio	Thiomicrospira crunogena XCL-2	NC_007520		rplJ	rplL	rpoB
Proteobacteria	Gammaproteobacteria	Methylococcales	Methylococcaceae	Methylomonas	Methylomonas methanica MC09	NC_015572		rplJ	rplL	rpoB
Proteobacteria	Gammaproteobacteria	Methylococcales	Methylococcaceae	Methylococcus	Methylococcus capsulatus str. Bath	NC_002977		rplJ	rplL	rpoB
Proteobacteria	Gammaproteobacteria	Thiotrichales	Thiotrichaceae	Beggiatoa	Beggiatoa leptomitoformis str. D-401	CP018889		rplJ	rplL	rpoB
Proteobacteria	Gammaproteobacteria	Chromatiales	Chromatiaceae	Nitrosococcus	Nitrosococcus oceani ATCC 19707	CP000127		rplJ	rplL	rpoB
Proteobacteria	Gammaproteobacteria	Chromatiales	Ectothiorhodospiraceae	Nitrococcus	Nitrococcus mobilis Nb-231	CH672427		rplJ	rplL	rpoB
Proteobacteria	Gammaproteobacteria	Chromatiales	Ectothiorhodospiraceae	Halorhodospira	Halorhodospira halophila SL1	NC_008789		rplJ	rplL	rpoB
Proteobacteria	Gammaproteobacteria	Chromatiales	Ectothiorhodospiraceae	Alkalilimnicola	Alkalilimnicola ehrlichii MLHE-1	NC_008340		rplJ	rplL	rpoB
Proteobacteria	Gammaproteobacteria	Salinisphaerales	Salinisphaeraceae	Salinisphaera	Salinisphaera sp. LB1	CP029488		rplJ	rplL	rpoB
Proteobacteria	Gammaproteobacteria	Nevskiales	Sinobacteraceae	Solimonas	Solimonas sp. K1W22B-7	CP031704		rplJ	rplL	rpoB
Proteobacteria	Gammaproteobacteria	Nevskiales	Sinobacteraceae	Steroidobacter	Steroidobacter denitrificans str. DSM 18526	CP011971		rplJ	rplL	rpoB
Proteobacteria	Gammaproteobacteria	Xanthomondales	Xanthomonadaceae	Xanthomonas	Xanthomonas axonopodis Xac29-1	NC_020800		rplJ	rplL	rpoB
Proteobacteria	Gammaproteobacteria	Xanthomondales	Xanthomonadaceae	Xanthomonas	Xanthomonas campestris str. ATCC 33913	NC_003902		rplJ	rplL	rpoB
Proteobacteria	Gammaproteobacteria	Xanthomondales	Xanthomonadaceae	Stenotrophomonas	Stenotrophomonas maltophilia R551-3	NC_011071		rplJ	rplL	rpoB
Proteobacteria	Gammaproteobacteria	Xanthomondales	Xanthomonadaceae	Xylella	Xylella fastidiosa 9a5c	NC_002488		rplJ	rplL	rpoB
Proteobacteria	Gammaproteobacteria	Cardiobacteriales	Cardiobacteriaceae	Cardiobacterium	Cardiobacterium hominis str. NCTC10426	LR134365		rplJ	rplL	rpoB
Proteobacteria	Gammaproteobacteria	Cardiobacteriales	Cardiobacteriaceae	Dichelobacter	Dichelobacter nodosus VCS1703A	NC_009446		rplJ	rplL	rpoB
Proteobacteria	Betaproteobacteria	Neisseriales	Chromobacteriaceae	Chromobacterium	Chromobacterium violaceum ATCC 12472	NC_005085		rplJ	rplL	rpoB
Proteobacteria	Betaproteobacteria	Burkholderiales	Burkholderiaceae	Ralstonia	Ralstonia solanacearum GMI1000	NC_003295		rplJ	rplL	rpoB
Proteobacteria	Acidithiobacillia	Acidithiobacillales	Acidithiobacillaceae	Acidithiobacillus	Acidithiobacillus caldus SM-1	NC_015850		rplJ	rplL	rpoB
Proteobacteria	Acidithiobacillia	Acidithiobacillales	Acidithiobacillaceae	Acidithiobacillus	Acidithiobacillus ferrooxidans ATCC 23270	NC_011761		rplJ	rplL	rpoB
Proteobacteria	Alphaproteobacteria	Rhodospirillales	Rhodospirillaceae	Rhodospirillum	Rhodospirillum rubrum ATCC 11170	NC_007643		rplJ	rplL	rpoB
Proteobacteria	Alphaproteobacteria	Rhizobiales	Rhizobiaceae	Sinorhizobium	Sinorhizobium meliloti 1021	NC_003047		rplJ	rplL	rpoB
Proteobacteria	Epsilonproteobacteria	Campylobacterales	Helicobacteraceae	Helicobacter	Helicobacter pylori J99	NC_000921		rplJ	rplL	rpoB
Proteobacteria	Epsilonproteobacteria	Campylobacterales	Campylobacteraceae	Campylobacter	Campylobacter jejuni 269.97	NC_009707		rplJ	rplL	rpoB
Proteobacteria	Deltaproteobacteria	Desulfuromonadales	Geobacteraceae	Geobacter	Geobacter sulfurreducens KN400	NC_017454		rplJ	rplL	rpoB
Proteobacteria	Deltaproteobacteria	Myxococcales	Cystobacterineae	Myxococcus	Myxococcus macrosporus str. HW-1	NC_015711		rplJ	rplL	rpoB
Acidobacteria	Acidobacteria	Acidobacteriales	Acidobacteriaceae	Candidatus Koribacter	Candidatus Koribacter versatilis Ellin345	NC_008009		rplJ	rplL	rpoB
Acidobacteria	Acidobacteria	Acidobacteriales	Acidobacteriaceae	Acidobacterium	Acidobacterium capsulatum ATCC 51196	NC_012483		rplJ	rplL	rpoB

## Sheet: rpoB
Phylum	Class	Order	Family	Genus	Species	Accession Number	Event	Group
Proteobacteria	Gammaproteobacteria	Enterobacterales	Enterobacteriaceae	Escherichia	Escherichia coli K12	NC_000913								rplL	rpoB	rpoC
Proteobacteria	Gammaproteobacteria	Enterobacterales	Enterobacteriaceae	Salmonella	Salmonella enterica Typhimurium LT2	NC_003197								rplL	rpoB	rpoC
Proteobacteria	Gammaproteobacteria	Enterobacterales	Enterobacteriaceae	Salmonella	Salmonella enterica Typhi str. CT18	NC_003198								rplL	rpoB	rpoC
Proteobacteria	Gammaproteobacteria	Enterobacterales	Enterobacteriaceae	Citrobacter	Citrobacter koseri ATCC BAA-89	NC_009792								rplL	rpoB	rpoC
Proteobacteria	Gammaproteobacteria	Enterobacterales	Enterobacteriaceae	Klebsiella	Klebsiella pneumoniae str. NCTC 418	CP028915								rplL	rpoB	rpoC
Proteobacteria	Gammaproteobacteria	Enterobacterales	Enterobacteriaceae	Leclercia	Leclercia sp. LSNIH3	CP026387								rplL	rpoB	rpoC
Proteobacteria	Gammaproteobacteria	Enterobacterales	Enterobacteriaceae	Enterobacter	Enterobacter sp. 638	NC_009436								rplL	rpoB	rpoC
Proteobacteria	Gammaproteobacteria	Enterobacterales	Erwiniaceae	Erwinia	Erwinia pyrifoliae DSM 12163	NC_017390								rplL	rpoB	rpoC
Proteobacteria	Gammaproteobacteria	Enterobacterales	Erwiniaceae	Pantoea	Pantoea vagans C9-1	NC_014562								rplL	rpoB	rpoC
Proteobacteria	Gammaproteobacteria	Enterobacterales	Pectobacteriaceae	Dickeya	Dickeya zeae Ech586	NC_013592								rplL	rpoB	rpoC
Proteobacteria	Gammaproteobacteria	Enterobacterales	Pectobacteriaceae	Pectobacterium	Pectobacterium atrosepticum SCRI1043	NC_004547								rplL	rpoB	rpoC
Proteobacteria	Gammaproteobacteria	Enterobacterales	Yersiniaceae	Yersinia	Yersinia pestis CO92	NC_003143								rplL	rpoB	rpoC
Proteobacteria	Gammaproteobacteria	Enterobacterales	Yersiniaceae	Serratia	Serratia proteamaculans 568	NC_009832								rplL	rpoB	rpoC
Proteobacteria	Gammaproteobacteria	Enterobacterales	Hafniaceae	Edwardsiella	Edwardsiella tarda EIB202	NC_013508								rplL	rpoB	rpoC
Proteobacteria	Gammaproteobacteria	Enterobacterales	Hafniaceae	Hafnia	Hafnia paralvei str. FDAARGOS_158	CP014031								rplL	rpoB	rpoC
Proteobacteria	Gammaproteobacteria	Enterobacterales	Pectobacteriaceae	Sodalis	Sodalis glossinidius str. 'morsitans'	NC_007712								rplL	rpoB	rpoC
Proteobacteria	Gammaproteobacteria	Enterobacterales	Morganellaceae	Photorhabdus	Photorhabdus luminescens TTO1	BX470251								rplL	rpoB	rpoC
Proteobacteria	Gammaproteobacteria	Enterobacterales	Morganellaceae	Xenorhabdus	Xenorhabdus bovienii SS-2004	NC_013892								rplL	rpoB	rpoC
Proteobacteria	Gammaproteobacteria	Enterobacterales	Morganellaceae	Proteus	Proteus mirabilis str. HI4320	NC_010554								rplL	rpoB	rpoC
Proteobacteria	Gammaproteobacteria	Enterobacterales	Budviciaceae	Budvicia	Budvicia aquatica str. FDAARGOS_387	NZ_PDDX01000001								rplL	rpoB	rpoC
Proteobacteria	Gammaproteobacteria	Orbales	Orbaceae	Frischella	Frischella perrara str. PEB0191	CP009056								rplL	rpoB	rpoC
Proteobacteria	Gammaproteobacteria	Orbales	Orbaceae	Gilliamella	Gilliamella apicola str. wkB1	CP007445								rplL	rpoB	rpoC
Proteobacteria	Gammaproteobacteria	Pasteurellales	Pasteurellaceae	Pasteurella	Pasteurella multocida str. Pm70	NC_002663								rplL	rpoB	rpoC
Proteobacteria	Gammaproteobacteria	Pasteurellales	Pasteurellaceae	Histophilus	Haemophilus somnus 129PT	NC_008309	P25	A		tRNA-Asp	tRNA-Trp	hypothetical protein	DMT family transporter	anaerobic C4-dicarboxylate transporter	rpoB	rpoC
Proteobacteria	Gammaproteobacteria	Pasteurellales	Pasteurellaceae	Basfia	Mannheimia succiniciproducens MBEL55E	NC_006300								rplL	rpoB	rpoC
Proteobacteria	Gammaproteobacteria	Pasteurellales	Pasteurellaceae	Actinobacillus	Actinobacillus succinogenes 130Z	NC_009655								rplL	rpoB	rpoC
Proteobacteria	Gammaproteobacteria	Pasteurellales	Pasteurellaceae	Haemophilus	Haemophilus parainfluenzae T3T1	NC_015964								rplL	rpoB	rpoC
Proteobacteria	Gammaproteobacteria	Pasteurellales	Pasteurellaceae	Haemophilus	Haemophilus influenzae Rd KW20	NC_000907	P23	∆rplJ, ∆rplL				rplA	-	-	rpoB	rpoC
Proteobacteria	Gammaproteobacteria	Pasteurellales	Pasteurellaceae	Actinobacillus	Actinobacillus equuli str. 19392	CP007715								rplL	rpoB	rpoC
Proteobacteria	Gammaproteobacteria	Pasteurellales	Pasteurellaceae	Actinobacillus	Actinobacillus suis H91-0380	NC_018690								rplL	rpoB	rpoC
Proteobacteria	Gammaproteobacteria	Pasteurellales	Pasteurellaceae	Haemophilus	Haemophilus ducreyi 35000HP	NC_002940								rplL	rpoB	rpoC
Proteobacteria	Gammaproteobacteria	Pasteurellales	Pasteurellaceae	Actinobacillus	Actinobacillus pleuropneumoniae L20	NC_009053	P26	B		hypothetical protein	hypothetical protein	hypothetical protein	transposase	hypothetical protein	rpoB	rpoC
Proteobacteria	Gammaproteobacteria	Pasteurellales	Pasteurellaceae	Actinobacillus	Actinobacillus porcitonsillarum str. 9953L55	CP029206	P27	C		PTS sugar transporter subunit IIB	lactaldehyde reductase	LacI family transcriptional regulator	ribose ABC transporter permease	D-xylose ABC transporter ATP-binding protein	rpoB	rpoC
Proteobacteria	Gammaproteobacteria	Pasteurellales	Pasteurellaceae	Actinobacillus	Actinobacillus indolicus str. AIFJ1607	CP038145	P28	D		rplL	AbrB/MazE/SpoVT family DNA-binding domain-containing protein	type II toxin-antitoxin system VapC family toxin	XRE family transcriptional regulator	hypothetical protein	rpoB	rpoC
Proteobacteria	Gammaproteobacteria	Vibrionales	Vibrionaceae	Vibrio	Vibrio cholerae O1 str. N16961	NC_002505								rplL	rpoB	rpoC
Proteobacteria	Gammaproteobacteria	Vibrionales	Vibrionaceae	Vibrio	Vibrio vulnificus YJ016	NC_005139								rplL	rpoB	rpoC
Proteobacteria	Gammaproteobacteria	Vibrionales	Vibrionaceae	Vibrio	Vibrio parahaemolyticus BB22OP	NC_019955								rplL	rpoB	rpoC
Proteobacteria	Gammaproteobacteria	Vibrionales	Vibrionaceae	Vibrio	Vibrio alginolyticus NBRC 15630	NC_022349								rplL	rpoB	rpoC
Proteobacteria	Gammaproteobacteria	Vibrionales	Vibrionaceae	Aliivibrio	Vibrio fischeri ES114	NC_006840								rplL	rpoB	rpoC
Proteobacteria	Gammaproteobacteria	Vibrionales	Vibrionaceae	Photobacterium	Photobacterium profundum SS9	NC_006370								rplL	rpoB	rpoC
Proteobacteria	Gammaproteobacteria	Aeromonadales	Aeromonadaceae	Aeromonas	Aeromonas veronii B565	NC_015424								rplL	rpoB	rpoC
Proteobacteria	Gammaproteobacteria	Aeromonadales	Aeromonadaceae	Aeromonas	Aeromonas hydrophila ATCC 7966	NC_008570								rplL	rpoB	rpoC
Proteobacteria	Gammaproteobacteria	Aeromonadales	Aeromonadaceae	Tolumonas	Tolumonas auensis DSM 9187	NC_012691								rplL	rpoB	rpoC
Proteobacteria	Gammaproteobacteria	Aeromonadales	Aeromonadaceae	Oceanimonas	Oceanimonas sp. GK1	NC_016745								rplL	rpoB	rpoC
Proteobacteria	Gammaproteobacteria	Alteromonadales	Psychromonadaceae	Psychromonas	Psychromonas sp. CNPT3	NC_020802								rplL	rpoB	rpoC
Proteobacteria	Gammaproteobacteria	Alteromonadales	Psychromonadaceae	Psychromonas	Psychromonas ingrahamii 37	NC_008709								rplL	rpoB	rpoC
Proteobacteria	Gammaproteobacteria	Alteromonadales	Moritellaceae	Moritella	Moritella yayanosii str. DB21MT	LS483250								rplL	rpoB	rpoC
Proteobacteria	Gammaproteobacteria	Alteromonadales	Shewanellaceae	Shewanella	Shewanella baltica OS678	NC_016901								rplL	rpoB	rpoC
Proteobacteria	Gammaproteobacteria	Alteromonadales	Shewanellaceae	Shewanella	Shewanella putrefaciens CN-32	NC_009438								rplL	rpoB	rpoC
Proteobacteria	Gammaproteobacteria	Alteromonadales	Shewanellaceae	Shewanella	Shewanella oneidensis MR-1	AE014299								rplL	rpoB	rpoC
Proteobacteria	Gammaproteobacteria	Alteromonadales	Shewanellaceae	Shewanella	Shewanella denitrificans OS217	NC_007954								rplL	rpoB	rpoC
Proteobacteria	Gammaproteobacteria	Alteromonadales	Shewanellaceae	Shewanella	Shewanella frigidimarina NCIMB 400	NC_008345								rplL	rpoB	rpoC
Proteobacteria	Gammaproteobacteria	Alteromonadales	Shewanellaceae	Shewanella	Shewanella woodyi ATCC 51908	NC_010506								rplL	rpoB	rpoC
Proteobacteria	Gammaproteobacteria	Alteromonadales	Shewanellaceae	Shewanella	Shewanella pealeana ATCC 700345	NC_009901								rplL	rpoB	rpoC
Proteobacteria	Gammaproteobacteria	Alteromonadales	Shewanellaceae	Shewanella	Shewanella loihica PV-4	NC_009092								rplL	rpoB	rpoC
Proteobacteria	Gammaproteobacteria	Alteromonadales	Shewanellaceae	Shewanella	Shewanella amazonensis SB2B	NC_008700								rplL	rpoB	rpoC
Proteobacteria	Gammaproteobacteria	Alteromonadales	Pseudoalteromonadaceae	Pseudoalteromonas	Pseudoalteromonas tunicata str. D2	CP031961								rplL	rpoB	rpoC
Proteobacteria	Gammaproteobacteria	Alteromonadales	Pseudoalteromonadaceae	Pseudoalteromonas	Pseudoalteromonas haloplanktis str. TAC125	NC_007481								rplL	rpoB	rpoC
Proteobacteria	Gammaproteobacteria	Alteromonadales	Colwelliaceae	Colwellia	Colwellia psychrerythraea 34H	NC_003910								rplL	rpoB	rpoC
Proteobacteria	Gammaproteobacteria	Alteromonadales	Idiomarinaceae	Idiomarina	Idiomarina loihiensis L2TR	NC_006512								rplL	rpoB	rpoC
Proteobacteria	Gammaproteobacteria	Alteromonadales	Pseudoalteromonadaceae	Pseudoalteromonas	Pseudoalteromonas atlantica T6c	NC_008228								rplL	rpoB	rpoC
Proteobacteria	Gammaproteobacteria	Alteromonadales	Alteromonadaceae	Alteromonas	Alteromonas macleodii ATCC 27126	NC_018632								rplL	rpoB	rpoC
Proteobacteria	Gammaproteobacteria	Cellvibrionales	Cellvibrionaceae	Saccharophagus	Saccharophagus degradans 2-40	NC_007912								rplL	rpoB	rpoC
Proteobacteria	Gammaproteobacteria	Cellvibrionales	Halieaceae	Congregibacter	Congregibacter litoralis KT71	NZ_CM002299								rplL	rpoB	rpoC
Proteobacteria	Gammaproteobacteria	Pseudomonadales	Pseudomonadaceae	Pseudomonas	Pseudomonas syringae str. DC3000	NC_004578								rplL	rpoB	rpoC
Proteobacteria	Gammaproteobacteria	Pseudomonadales	Pseudomonadaceae	Pseudomonas	Pseudomonas fluorescens Pf0-1	NC_007492								rplL	rpoB	rpoC
Proteobacteria	Gammaproteobacteria	Pseudomonadales	Pseudomonadaceae	Pseudomonas	Pseudomonas putida KT2440	NC_002947								rplL	rpoB	rpoC
Proteobacteria	Gammaproteobacteria	Pseudomonadales	Pseudomonadaceae	Pseudomonas	Pseudomonas entomophila str. L48	NC_008027								rplL	rpoB	rpoC
Proteobacteria	Gammaproteobacteria	Pseudomonadales	Pseudomonadaceae	Pseudomonas	Pseudomonas mendocina ymp	NC_009439								rplL	rpoB	rpoC
Proteobacteria	Gammaproteobacteria	Pseudomonadales	Pseudomonadaceae	Pseudomonas	Pseudomonas stutzeri A1501	NC_009434								rplL	rpoB	rpoC
Proteobacteria	Gammaproteobacteria	Pseudomonadales	Pseudomonadaceae	Pseudomonas	Pseudomonas aeruginosa PAO1	NC_002516								rplL	rpoB	rpoC
Proteobacteria	Gammaproteobacteria	Alteromonadales	Alteromonadaceae	Alteromonas	Marinobacter aquaeolei VT8	NC_008740								rplL	rpoB	rpoC
Proteobacteria	Gammaproteobacteria	Oceanospirillales	Hahellaceae	Hahella	Hahella chejuensis KCTC 2396	NC_007645								rplL	rpoB	rpoC
Proteobacteria	Gammaproteobacteria	Oceanospirillales	Halomonadaceae	Chromohalobacter	Chromohalobacter salexigens DSM 3043	NC_007963								rplL	rpoB	rpoC
Proteobacteria	Gammaproteobacteria	Oceanospirillales	Oceanospirillaceae	Marinomonas	Marinomonas sp. MWYL1	NC_009654								rplL	rpoB	rpoC
Proteobacteria	Gammaproteobacteria	Oceanospirillales	Alcanivoracaceae	Alcanivorax	Alcanivorax borkumensis SK2	NC_008260								rplL	rpoB	rpoC
Proteobacteria	Gammaproteobacteria	Pseudomonadales	Moraxellaceae	Acinetobacter	Acinetobacter baumannii ATCC 17978	CP000521								rplL	rpoB	rpoC
Proteobacteria	Gammaproteobacteria	Pseudomonadales	Moraxellaceae	Acinetobacter	Acinetobacter sp. ADP1	NC_005966								rplL	rpoB	rpoC
Proteobacteria	Gammaproteobacteria	Pseudomonadales	Moraxellaceae	Psychrobacter	Psychrobacter sp. PRwf-1	NC_009524								rplL	rpoB	rpoC
Proteobacteria	Gammaproteobacteria	Pseudomonadales	Moraxellaceae	Psychrobacter	Psychrobacter cryohalolentis K5	NC_007969								rplL	rpoB	rpoC
Proteobacteria	Gammaproteobacteria	Thiotrichales	Francisellaceae	Francisella	Francisella tularensis SCHU S4	NC_006570								rplL	rpoB	rpoC
Proteobacteria	Gammaproteobacteria	Legionellales	Legionellaceae	Legionella	Legionella pneumophila str. Philadelphia 1	NC_002942								rplL	rpoB	rpoC
Proteobacteria	Gammaproteobacteria	Legionellales	Coxiellaceae	Coxiella	Coxiella burnetii str. RSA439	NZ_CP040059								rplL	rpoB	rpoC
Proteobacteria	Gammaproteobacteria	Legionellales	Coxiellaceae	Rickettsiella	Rickettsiella viridis str. Ap-RA04	AP018005								rplL	rpoB	rpoC
Proteobacteria	Gammaproteobacteria	unclassified sulfur-oxidizing symbionts			Vesicomyosocius okutanii HA	NC_009465								rplL	rpoB	rpoC
Proteobacteria	Gammaproteobacteria	unclassified sulfur-oxidizing symbionts			Ruthia magnifica str. Cm	NC_008610								rplL	rpoB	rpoC
Proteobacteria	Gammaproteobacteria	Thiotrichales	Piscirickettsiaceae	Hydrogenovibrio	Thiomicrospira crunogena XCL-2	NC_007520								rplL	rpoB	rpoC
Proteobacteria	Gammaproteobacteria	Methylococcales	Methylococcaceae	Methylomonas	Methylomonas methanica MC09	NC_015572								rplL	rpoB	rpoC
Proteobacteria	Gammaproteobacteria	Methylococcales	Methylococcaceae	Methylococcus	Methylococcus capsulatus str. Bath	NC_002977								rplL	rpoB	rpoC
Proteobacteria	Gammaproteobacteria	Thiotrichales	Thiotrichaceae	Beggiatoa	Beggiatoa leptomitoformis str. D-401	CP018889								rplL	rpoB	rpoC
Proteobacteria	Gammaproteobacteria	Chromatiales	Chromatiaceae	Nitrosococcus	Nitrosococcus oceani ATCC 19707	CP000127								rplL	rpoB	rpoC
Proteobacteria	Gammaproteobacteria	Chromatiales	Ectothiorhodospiraceae	Nitrococcus	Nitrococcus mobilis Nb-231	CH672427								rplL	rpoB	rpoC
Proteobacteria	Gammaproteobacteria	Chromatiales	Ectothiorhodospiraceae	Halorhodospira	Halorhodospira halophila SL1	NC_008789								rplL	rpoB	rpoC
Proteobacteria	Gammaproteobacteria	Chromatiales	Ectothiorhodospiraceae	Alkalilimnicola	Alkalilimnicola ehrlichii MLHE-1	NC_008340								rplL	rpoB	rpoC
Proteobacteria	Gammaproteobacteria	Salinisphaerales	Salinisphaeraceae	Salinisphaera	Salinisphaera sp. LB1	CP029488								rplL	rpoB	rpoC
Proteobacteria	Gammaproteobacteria	Nevskiales	Sinobacteraceae	Solimonas	Solimonas sp. K1W22B-7	CP031704								rplL	rpoB	rpoC
Proteobacteria	Gammaproteobacteria	Nevskiales	Sinobacteraceae	Steroidobacter	Steroidobacter denitrificans str. DSM 18526	CP011971								rplL	rpoB	rpoC
Proteobacteria	Gammaproteobacteria	Xanthomondales	Xanthomonadaceae	Xanthomonas	Xanthomonas axonopodis Xac29-1	NC_020800								rplL	rpoB	rpoC
Proteobacteria	Gammaproteobacteria	Xanthomondales	Xanthomonadaceae	Xanthomonas	Xanthomonas campestris str. ATCC 33913	NC_003902								rplL	rpoB	rpoC
Proteobacteria	Gammaproteobacteria	Xanthomondales	Xanthomonadaceae	Stenotrophomonas	Stenotrophomonas maltophilia R551-3	NC_011071								rplL	rpoB	rpoC
Proteobacteria	Gammaproteobacteria	Xanthomondales	Xanthomonadaceae	Xylella	Xylella fastidiosa 9a5c	NC_002488								rplL	rpoB	rpoC
Proteobacteria	Gammaproteobacteria	Cardiobacteriales	Cardiobacteriaceae	Cardiobacterium	Cardiobacterium hominis str. NCTC10426	LR134365								rplL	rpoB	rpoC
Proteobacteria	Gammaproteobacteria	Cardiobacteriales	Cardiobacteriaceae	Dichelobacter	Dichelobacter nodosus VCS1703A	NC_009446								rplL	rpoB	rpoC
Proteobacteria	Betaproteobacteria	Neisseriales	Chromobacteriaceae	Chromobacterium	Chromobacterium violaceum ATCC 12472	NC_005085								rplL	rpoB	rpoC
Proteobacteria	Betaproteobacteria	Burkholderiales	Burkholderiaceae	Ralstonia	Ralstonia solanacearum GMI1000	NC_003295								rplL	rpoB	rpoC
Proteobacteria	Acidithiobacillia	Acidithiobacillales	Acidithiobacillaceae	Acidithiobacillus	Acidithiobacillus caldus SM-1	NC_015850								rplL	rpoB	rpoC
Proteobacteria	Acidithiobacillia	Acidithiobacillales	Acidithiobacillaceae	Acidithiobacillus	Acidithiobacillus ferrooxidans ATCC 23270	NC_011761								rplL	rpoB	rpoC
Proteobacteria	Alphaproteobacteria	Rhodospirillales	Rhodospirillaceae	Rhodospirillum	Rhodospirillum rubrum ATCC 11170	NC_007643								rplL	rpoB	rpoC
Proteobacteria	Alphaproteobacteria	Rhizobiales	Rhizobiaceae	Sinorhizobium	Sinorhizobium meliloti 1021	NC_003047								rplL	rpoB	rpoC
Proteobacteria	Epsilonproteobacteria	Campylobacterales	Helicobacteraceae	Helicobacter	Helicobacter pylori J99	NC_000921								rplL	rpoB	rpoC
Proteobacteria	Epsilonproteobacteria	Campylobacterales	Campylobacteraceae	Campylobacter	Campylobacter jejuni 269.97	NC_009707								rplL	rpoB	rpoC
Proteobacteria	Deltaproteobacteria	Desulfuromonadales	Geobacteraceae	Geobacter	Geobacter sulfurreducens KN400	NC_017454								rplL	rpoB	rpoC
Proteobacteria	Deltaproteobacteria	Myxococcales	Cystobacterineae	Myxococcus	Myxococcus macrosporus str. HW-1	NC_015711								rplL	rpoB	rpoC
Acidobacteria	Acidobacteria	Acidobacteriales	Acidobacteriaceae	Candidatus Koribacter	Candidatus Koribacter versatilis Ellin345	NC_008009								rplL	rpoB	rpoC
Acidobacteria	Acidobacteria	Acidobacteriales	Acidobacteriaceae	Acidobacterium	Acidobacterium capsulatum ATCC 51196	NC_012483								rplL	rpoB	rpoC

[truncated: 33 more sheets: rpoC, rpsL, rpsG, fusA, tufA, rpsJ, rplC, rplD, rplW, rplB, rpsS, rplV, rpsC, rplP, rpmC, rpsQ, rplN, rplX, rplE, rpsN …]
